# Supplementary material for: A Multipathway Phosphopeptide Standard for Rapid Phosphoproteomics Assay Development
Source: Mol Cell Proteomics. 2023 Aug 30;22(10):100639. doi: 10.1016/j.mcpro.2023.100639 (PMC10561125; doi:10.1016/j.mcpro.2023.100639)
Supplement: Table S1 — Data key for file associations and parameters. [file mmc2.xlsx]

## Sheet: Sheet1
Site	File	Description	MS	MS1 Res	MS1 AGC	MS1 Max IT (ms)	MS2 Res	MS2 AGC	MS2 Max IT (ms)	MS2 NCE	window staggering used	number windows	window width
A	2019-06-26_sPRG_GPF_1.raw	400-500 GPF	Fusion Lumos	60 000	400000	60	30 000	400000	60	30	yes	51	4
A	2019-06-26_sPRG_GPF_2.raw	500-600 GPF	Fusion Lumos	60 000	400000	60	30 000	400000	60	30	yes	51	4
A	2019-06-26_sPRG_GPF_3.raw	600-700 GPF	Fusion Lumos	60 000	400000	60	30 000	400000	60	30	yes	51	4
A	2019-06-26_sPRG_GPF_4.raw	700-800 GPF	Fusion Lumos	60 000	400000	60	30 000	400000	60	30	yes	51	4
A	2019-06-26_sPRG_GPF_5.raw	800-900 GPF	Fusion Lumos	60 000	400000	60	30 000	400000	60	30	yes	51	4
A	2019-06-26_sPRG_GPF_6.raw	900-1000 GPF	Fusion Lumos	60 000	400000	60	30 000	400000	60	30	yes	51	4
A	2019-06-26_sPRG_GPF_7.raw	1000-1100 GPF	Fusion Lumos	60 000	400000	60	30 000	400000	60	30	yes	51	4
A	2019-06-26_sPRG_GPF_8.raw	1100-1200 GPF	Fusion Lumos	60 000	400000	60	30 000	400000	60	30	yes	51	4
B	Easy1200_DIA_QEHF_143phosCrude_HeLa_IMAC_400w.raw	400-500 GPF	QE HF	60 000	1000000	60	30 000	1000000	60	27	yes	51	4
B	Easy1200_DIA_QEHF_143phosCrude_HeLa_IMAC_500w.raw	500-600 GPF	QE HF	60 000	1000000	60	30 000	1000000	60	27	yes	51	4
B	Easy1200_DIA_QEHF_143phosCrude_HeLa_IMAC_600w.raw	600-700 GPF	QE HF	60 000	1000000	60	30 000	1000000	60	27	yes	51	4
B	Easy1200_DIA_QEHF_143phosCrude_HeLa_IMAC_700w.raw	700-800 GPF	QE HF	60 000	1000000	60	30 000	1000000	60	27	yes	51	4
B	Easy1200_DIA_QEHF_143phosCrude_HeLa_IMAC_800w.raw	800-900 GPF	QE HF	60 000	1000000	60	30 000	1000000	60	27	yes	51	4
B	Easy1200_DIA_QEHF_143phosCrude_HeLa_IMAC_900w.raw	900-1000 GPF	QE HF	60 000	1000000	60	30 000	1000000	60	27	yes	51	4
B	Easy1200_DIA_QEHF_143phosCrude_HeLa_IMAC_1000w.raw	1000-1100 GPF	QE HF	60 000	1000000	60	30 000	1000000	60	27	yes	51	4
B	Easy1200_DIA_QEHF_143phosCrude_HeLa_IMAC_1100w.raw	1100-1200 GPF	QE HF	60 000	1000000	60	30 000	1000000	60	27	yes	51	4
C	190225_sPRG_iMAC_400-500_q.raw	400-500 GPF	QE	35 000	1000000	60	17 500	1000000	60	27	yes	51	4
C	190225_sPRG_iMAC_500_600_q.raw	500-600 GPF	QE	35 000	1000000	60	17 500	1000000	60	27	yes	51	4
C	190225_sPRG_iMAC_600_700_q.raw	600-700 GPF	QE	35 000	1000000	60	17 500	1000000	60	27	yes	51	4
C	190225_sPRG_iMAC_700_800_q.raw	700-800 GPF	QE	35 000	1000000	60	17 500	1000000	60	27	yes	51	4
C	190225_sPRG_iMAC_800_900_q.raw	800-900 GPF	QE	35 000	1000000	60	17 500	1000000	60	27	yes	51	4
C	190225_sPRG_iMAC_900_1000_q.raw	900-1000 GPF	QE	35 000	1000000	60	17 500	1000000	60	27	yes	51	4
C	190225_sPRG_iMAC_1000_1100_q.raw	1000-1100 GPF	QE	35 000	1000000	60	17 500	1000000	60	27	yes	51	4
C	190225_sPRG_iMAC_1100_1200_q.raw	1100-1200 GPF	QE	35 000	1000000	60	17 500	1000000	60	27	yes	51	4
D	sPRG_2019_Extr_DIA_01.raw	400-500 GPF	Fusion	60 000	400000	60	30 000	400000	60	30	no	25	4
D	sPRG_2019_Extr_DIA_02.raw	500-600 GPF	Fusion	60 000	400000	60	30 000	400000	60	30	no	25	4
D	sPRG_2019_Extr_DIA_03.raw	600-700 GPF	Fusion	60 000	400000	60	30 000	400000	60	30	no	25	4
D	sPRG_2019_Extr_DIA_04.raw	700-800 GPF	Fusion	60 000	400000	60	30 000	400000	60	30	no	25	4
D	sPRG_2019_Extr_DIA_05.raw	800-900 GPF	Fusion	60 000	400000	60	30 000	400000	60	30	no	25	4
D	sPRG_2019_Extr_DIA_06.raw	900-1000 GPF	Fusion	60 000	400000	60	30 000	400000	60	30	no	25	4
D	sPRG_2019_Extr_DIA_07.raw	1000-1100 GPF	Fusion	60 000	400000	60	30 000	400000	60	30	no	25	4
D	sPRG_2019_Extr_DIA_08.raw	1100-1200 GPF	Fusion	60 000	400000	60	30 000	400000	60	30	no	25	4
E	FL20190211_RG-CST-lysate-DIA_400-500.raw	400-500 GPF	Fusion Lumos	60 000	400000	60	30 000	400000	60	30	yes	51	4
E	FL20190211_RG-CST-lysate-DIA_500-600.raw	500-600 GPF	Fusion Lumos	60 000	400000	60	30 000	400000	60	30	yes	51	4
E	FL20190211_RG-CST-lysate-DIA_600-700.raw	600-700 GPF	Fusion Lumos	60 000	400000	60	30 000	400000	60	30	yes	51	4
E	FL20190211_RG-CST-lysate-DIA_700-800.raw	700-800 GPF	Fusion Lumos	60 000	400000	60	30 000	400000	60	30	yes	51	4
E	FL20190211_RG-CST-lysate-DIA_800-900.raw	800-900 GPF	Fusion Lumos	60 000	400000	60	30 000	400000	60	30	yes	51	4
E	FL20190211_RG-CST-lysate-DIA_900-1000.raw	900-1000 GPF	Fusion Lumos	60 000	400000	60	30 000	400000	60	30	yes	51	4
E	FL20190211_RG-CST-lysate-DIA_1000-1100.raw	1000-1100 GPF	Fusion Lumos	60 000	400000	60	30 000	400000	60	30	yes	51	4
E	FL20190211_RG-CST-lysate-DIA_1100-1200.raw	1100-1200 GPF	Fusion Lumos	60 000	400000	60	30 000	400000	60	30	yes	51	4
Library Generation	2018mar29_sprg_just_150_1.raw	390–510 GPF	QE HF	60 000	3000000	100	30 000	1000000	55	27	yes	52	4
Library Generation	2018mar29_sprg_just_150_2.raw	490–610 GPF	QE HF	60 000	3000000	100	30 000	1000000	55	27	yes	52	4
Library Generation	2018mar29_sprg_just_150_3.raw	590–710 GPF	QE HF	60 000	3000000	100	30 000	1000000	55	27	yes	52	4
Library Generation	2018mar29_sprg_just_150_4.raw	690–810 GPF	QE HF	60 000	3000000	100	30 000	1000000	55	27	yes	52	4
Library Generation	2018mar29_sprg_just_150_5.raw	790–910 GPF	QE HF	60 000	3000000	100	30 000	1000000	55	27	yes	52	4
Library Generation	2018mar29_sprg_just_150_6.raw	890–1010 GPF	QE HF	60 000	3000000	100	30 000	1000000	55	27	yes	52	4
Library Generation	2018mar29_sprg_just_150_7.raw	990–1110 GPF	QE HF	60 000	3000000	100	30 000	1000000	55	27	yes	52	4
Library Generation	2018mar29_sprg_just_150_8.raw	1090–1210 GPF	QE HF	60 000	3000000	100	30 000	1000000	55	27	yes	52	4
Library Generation	2018mar29_sprg_just_150_9.raw	1190-1310 GPF	QE HF	60 000	3000000	100	30 000	1000000	55	27	yes	52	4
