# Supplementary material for: A Multipathway Phosphopeptide Standard for Rapid Phosphoproteomics Assay Development
Source: Mol Cell Proteomics. 2023 Aug 30;22(10):100639. doi: 10.1016/j.mcpro.2023.100639 (PMC10561125; doi:10.1016/j.mcpro.2023.100639)
Supplement: Table S2 — Quantitative data for Figures 3, 4, 5, and 7. [file mmc3.xlsx]

## Sheet: Contents
Supplemental Data for "A multipathway phosphopeptide standard for rapid phosphoproteomics assay development"
Figure data for the following figures:
Figure 3: The total number of observed heavy and endogenous peptides at each lab site.
Figure 4: Peptide quantification accuracy across sites.
Figure 5: Comparison of MS1- and MS2-level quantification.
Figure 7: Quantifying phosphopeptide positional isomers.
Underlying Skyline Intensities

## Sheet: Total Detections (Figure 3)
	Observed Endogenous Peptides	Observed Heavy Standards
Site A	81	121
Site B	69	130
Site C	71	125
Site D	70	130
Site E	63	121
	70.8	125.4

## Sheet: MS2 by peptide (Figure 4)
Rank	PeptideModSeq (Skyline)	Peptide	Protein	PhosphoSite	Number of Obs	A	B	C	D	E	A	B	C	D	E	average	median
1	AAS[+80]MDNNSK	AApSMDNNSK	FOXO1	S256	2	-4			-4		0.0001			0.0001		-4	-4
2	AAS[+80]MDSSSK	AApSMDSSSK	FOXO4	S197	2	-4			-4		0.0001			0.0001		-4	-4
3	DIY[+80]ETDY[+80]YR	DIpYETDpYYR	IGF1R/IR	Y1135/Y1162	4		-4	-4	-4	-4		0.0001	0.0001	0.0001	0.0001	-4	-4
4	QET[+80]VDC[+57]LKK	QEpTVDCLKK	CAMK2D	T287	4		-4	-4	-4	-4		0.0001	0.0001	0.0001	0.0001	-4	-4
5	THFPQFS[+80]YSASIRE	THFPQFpSYSASIRE	AKT2	S474	1	-4					0.0001					-4	-4
6	YMEDSTY[+80]YK	YMEDSTpYYK	PTK2	Y576	4		-4	-4	-4	-4		0.0001	0.0001	0.0001	0.0001	-4	-4
7	VPQT[+80]PLHTSR	VPQpTPLHTSR	MAPKAPK2	T334	5	-3.16856	-4	-3.35098	-4	-4	0.000678336	0.0001	0.000445676	0.0001	0.0001	-3.70391	-4
8	LVDS[+80]KAK	LVDpSKAK	MAP2K7	S271	5	-4	-4	-4	-4	-2.22518	0.0001	0.0001	0.0001	0.0001	0.00595422	-3.64504	-4
9	MMSLS[+80]QSR	MMSLpSQSR	RIPK2	S176	4		-4	-4	-2.50381	-4		0.0001	0.0001	0.00313465	0.0001	-3.62595	-4
10	VY[+80]ENVTGLVK	VpYENVTGLVK	PTK2	Y925	5	-1.98141	-4	-4	-4	-4	0.0104374	0.0001	0.0001	0.0001	0.0001	-3.59628	-4
11	LIEDNEY[+80]TARQGAK	LIEDNEpYTARQGAK	SRC	Y419	5	-4	-2.65269	-4	-4	-2.87445	0.0001	0.00222489	0.0001	0.0001	0.0013352	-3.50543	-4
12	SLEATDSAFDNPDY[+80]WHSR	SLEATDSAFDNPDpYWHSR	ERBB3	Y1328	5	-3.74691	-4	-4	-4	-1.57116	0.000179097	0.0001	0.0001	0.0001	0.0268439	-3.46361	-4
13	GLC[+57]TSPAEHQYFMT[+80]EYVATR	GLCTSPAEHQYFMpTEYVATR	MAPK7	T219	4	-0.928145	-4	-4	-4		0.117993	0.0001	0.0001	0.0001		-3.23204	-4
14	EGIAISDTTTT[+80]FC[+57]GTPEYLAPEVIR	EGIAISDTTTpTFCGTPEYLAPEVIR	SGK3	T320	5	-2.03857	-4	-4	-4	-2.00229	0.00915017	0.0001	0.0001	0.0001	0.00994732	-3.20817	-4
15	TQS[+80]FSLQER	TQpSFSLQER	NOS3	S1177	5	-3.15501	-3.97103	-4	-4	-2.8461	0.000699832	0.000106898	0.0001	0.0001	0.00142527	-3.59443	-3.97103
16	YSSS[+80]QPEPR	YSSpSQPEPR	CHEK1	S317	5	-4	-1.52502	-4	-2.1372	-3.96847	0.0001	0.0298527	0.0001	0.0072912	0.00010753	-3.12614	-3.96847
17	YYTPVPC[+57]ES[+80]ATAK	YYTPVPCEpSATAK	STAT5B	S690	5	-2.64825	-3.76625	-4	-4	-2.84339	0.00224775	0.000171298	0.0001	0.0001	0.00143421	-3.45158	-3.76625
18	ITSPDKPRPMPMDTSVYESPY[+80]SDPEELK	ITSPDKPRPMPMDTSVYESPpYSDPEELK	ZAP70	Y319	5	-2.25592	-4	-4	-3.6892	-1.61023	0.00554724	0.0001	0.0001	0.000204548	0.0245339	-3.11107	-3.6892
19	DIY[+80]ETDYYR	DIpYETDYYR	IGF1R/IR	Y1135	5	-2.6394	-3.80937	-4	-3.37737	-3.50815	0.00229404	0.000155105	0.0001	0.000419404	0.000310348	-3.46686	-3.50815
20	GYT[+80]ISDSAPSR	GYpTISDSAPSR	TSC2	T1462	5	-3.06439	-3.40511	-4	-3.4682	-3.73082	0.000862211	0.00039345	0.0001	0.000340248	0.000185858	-3.5337	-3.4682
21	ALGADDSYY[+80]TAR	ALGADDSYpYTAR	ZAP70	Y493	5	-3.25748	-3.37812	-4	-4	-2.93229	0.000552737	0.000418678	0.0001	0.0001	0.00116871	-3.51358	-3.37812
22	NPGFY[+80]VEANPMPTFK	NPGFpYVEANPMPTFK	PLCG1	Y783	5	-2.51578	-4	-3.72951	-3.36342	-3.33004	0.00304943	0.0001	0.000186418	0.000433093	0.000467697	-3.38775	-3.36342
23	S[+80]SEDLSAYASISFQK	pSSEDLSAYASISFQK	IRS1	S1222	5	-1.70199	-3.23753	-4	-4	-2.88197	0.0198615	0.000578722	0.0001	0.0001	0.00131229	-3.1643	-3.23753
24	TAGTSFMMT[+80]PYVVTR	TAGTSFMMpTPYVVTR	MAPK8	T183	4	-4	-2.46385		-4	-1.93356	0.0001	0.00343673		0.0001	0.0116532	-3.09935	-3.23193
25	T[+80]PVS[+80]PVKFSPGDFWGR	pTPVpSPVKFSPGDFWGR	p70S6K	T389/S392	5	-2.74123	-3.8686	-2.89324	-3.69758	-3.18315	0.00181455	0.000135333	0.00127866	0.00020064	0.000655915	-3.27676	-3.18315
26	YVDSEGHLY[+80]TVPIR	YVDSEGHLpYTVPIR	CAV1	Y14	5	-2.37934	-3.3114	-2.71109	-3.0718	-3.63889	0.00417508	0.000488204	0.00194497	0.000847619	0.000229672	-3.0225	-3.0718
27	FQDLLSEENESTALPQVLAQPS[+80]TSR	FQDLLSEENESTALPQVLAQPpSTSR	CHEK2	S516	5	-1.93007	-4	-2.19451	-2.99611	-3.05942	0.011747	0.0001	0.00638988	0.001009	0.000872132	-2.83602	-2.99611
28	FHS[+80]LPFSLTK	FHpSLPFSLTK	CYLD	S418	5	-2.26009	-2.9818	-2.96791	-4	-2.34107	0.00549422	0.0010428	0.00107668	0.0001	0.00455967	-2.91017	-2.96791
29	LIIQSSNGHITTT[+80]PTPTQFLC[+57]PK	LIIQSSNGHITTpTPTPTQFLCPK	JUN	T91	5	-2.89379	-3.32301	-2.94868	-4	-2.91624	0.00127705	0.000475327	0.00112542	0.0001	0.00121271	-3.21635	-2.94868
30	SLAFEEGS[+80]QSTTISSLSEK	SLAFEEGpSQSTTISSLSEK	ATM	S1981	5	-2.39453	-4	-2.94634	-4	-2.72293	0.00403149	0.0001	0.00113151	0.0001	0.00189266	-3.21276	-2.94634
31	MESMEIIEEIQC[+57]QTQQENLSSNSDGIS[+80]PK	MESMEIIEEIQCQTQQENLSSNSDGIpSPK	ATR	S428	4	-1.30676	-4		-4	-1.88426	0.049345	0.0001		0.0001	0.0130538	-2.79775	-2.94213
32	HLLAPGPQDIY[+80]DVPPVR	HLLAPGPQDIpYDVPPVR	BCAR1	Y249	5	-2.94028	-3.88141	-2.73376	-4	-2.28755	0.00114741	0.000131399	0.00184603	0.0001	0.00515768	-3.1686	-2.94028
33	THAVSVSETDDY[+80]AEIIDEEDTYTMPSTR	THAVSVSETDDpYAEIIDEEDTYTMPSTR	PTK2	Y397	5	-2.79596	-2.90089	-4	-4	-2.76068	0.00159971	0.00125634	0.0001	0.0001	0.00173508	-3.29151	-2.90089
34	IADPEHDHTGFLT[+80]EYVATR	IADPEHDHTGFLpTEYVATR	MAPK3	T202	5	-2.07136	-3.52209	-2.83534	-4	-1.91251	0.00848479	0.000300546	0.00146102	0.0001	0.0122318	-2.86826	-2.83534
35	NLGYRDS[+80]GYYWEVPPSEVQLLKR	NLGYRDpSGYYWEVPPSEVQLLKR	ARAF	S299	5	-2.83503	-3.30637	-4	-2.66248	-2.60784	0.00146207	0.000493888	0.0001	0.00217529	0.00246694	-3.08235	-2.83503
36	AVS[+80]MDNSNKYTK	AVpSMDNSNKYTK	FOXO3	S253	4		-4	-2.6779	-2.82393	-2.39062		0.0001	0.00209941	0.00149992	0.00406795	-2.97311	-2.75092
37	TESITATSPASM[+16]VGGKPGS[+80]FR	TESITATSPASoMVGGKPGpSFR	IRS1	S323	2	-1.49985	-4				0.0316338	0.0001				-2.74992	-2.74992
38	VGEEEHVY[+80]SFPNK	VGEEEHVpYSFPNK	PXN	Y118	5	-2.40269	-3.87241	-2.23943	-3.00751	-2.73271	0.00395651	0.000134149	0.00576194	0.000982861	0.00185051	-2.85095	-2.73271
39	SSGSGSSVADERVDY[+80]VVVDQQK	SSGSGSSVADERVDpYVVVDQQK	GAB1	Y659	5	-2.7138	-4	-2.28948	-4	-2.73267	0.00193284	0.0001	0.0051348	0.0001	0.00185068	-3.14719	-2.73267
40	MY[+80]VDPSEINPSMPQR	MpYVDPSEINPSMPQR	PLCG2	Y759	5	-1.49047	-2.70534	-1.64021	-4	-2.97863	0.0323244	0.00197086	0.0228976	0.0001	0.00105043	-2.56293	-2.70534
41	ALPNNTSSS[+80]PQPK	ALPNNTSSpSPQPK	TP53	S315	5	-1.58842	-2.68547	-3.20884	-2.13829	-2.75058	0.0257978	0.00206315	0.00061824	0.00727286	0.0017759	-2.47432	-2.68547
42	T[+80]PVSPVKFSPGDFWGR	pTPVSPVKFSPGDFWGR	RPS6KB1	T444	5	-2.53813	-4	-4	-2.40169	-2.65152	0.00289651	0.0001	0.0001	0.00396564	0.00223089	-3.11827	-2.65152
43	LIIQSSNGHITTTPT[+80]PTQFLC[+57]PK	LIIQSSNGHITTTPpTPTQFLCPK	JUN	T93	5	-2.57802	-3.12983	-2.12407	-4	-1.88442	0.00264231	0.000741607	0.00751502	0.0001	0.0130489	-2.74327	-2.57802
44	VIEDNEY[+80]TAR	VIEDNEpYTAR	LYN	Y397	5	-2.57173	-2.51657	-2.57513	-2.43864	-3.02704	0.00268081	0.00304386	0.0026599	0.00364217	0.000939627	-2.62583	-2.57173
45	LSSLRAS[+80]TSKSESSQK	LSSLRApSTSKSESSQK	RPS6	S240	4		-4	-2.34968	-1.28742	-2.72141		0.0001	0.0044701	0.0515912	0.00189929	-2.58963	-2.53555
46	LLDDRHDS[+80]GLDSMKDEEYEQMVK	LLDDRHDpSGLDSMKDEEYEQMVK	NFKBIA	S32	2		-0.932842		-4			0.116723		0.0001		-2.46642	-2.46642
47	KGSGDYMPMS[+80]PK	KGSGDYMPMpSPK	IRS1	S636	4		-3.86209	-1.38648	-2.11051	-2.76762		0.000137377	0.0410697	0.00775344	0.00170756	-2.53167	-2.43907
48	GTGY[+80]IKTELISVSEVHPSR	GTGpYIKTELISVSEVHPSR	STAT1	Y701	4	-2.20568	-2.39065	-2.38897	-4		0.00622764	0.00406767	0.00408345	0.0001		-2.74633	-2.38981
49	SDSTNSEDNY[+80]VPMNPGSSTLLAMER	SDSTNSEDNpYVPMNPGSSTLLAMER	GAB2	Y452	5	-1.25721	-3.35649	-2.05276	-4	-2.32135	0.0553084	0.000440057	0.00885603	0.0001	0.00477146	-2.59756	-2.32135
50	AREGS[+80]FESR	AREGpSFESR	PLCG1	S1248	5	-2.68982	-2.21149	-2.70437	-1.77744	-2.30105	0.00204257	0.00614477	0.00197529	0.0166938	0.00499978	-2.33684	-2.30105
51	ASSDGEGTM[+16]SRPAS[+80]VDGSPVSPSTNR	ASSDGEGToMSRPApSVDGSPVSPSTNR	IRS1	S341	5	-1.36575	-2.29059	-2.53306	-2.30019	-4	0.0430777	0.00512167	0.0029305	0.00500968	0.0001	-2.49792	-2.30019
52	LC[+57]DFGISGQLVDSIAKT[+80]R	LCDFGISGQLVDSIAKpTR	MAP2K4	T261	5	-2.19638	-2.27121	-1.83203	-4	-2.57536	0.00636242	0.00535538	0.0147219	0.0001	0.00265851	-2.575	-2.27121
53	TAC[+57]TNFMMT[+80]PYVVTR	TACTNFMMpTPYVVTR	MAPK9	T183	5	-1.45478	-2.81027	-1.80178	-4	-2.24911	0.0350928	0.00154787	0.0157842	0.0001	0.00563495	-2.46319	-2.24911
54	KGSGDYM[+16]PM[+16]S[+80]PK	KGSGDYoMPoMpSPK	IRS1	S636	2		-4		-0.44326			0.0001		0.360363		-2.22163	-2.22163
55	GDKQVEY[+80]LDLDLDSGK	GDKQVEpYLDLDLDSGK	GAB1	Y627	5	-2.21357	-2.44138	-1.89359	-3.07228	-1.75174	0.00611543	0.00361924	0.0127764	0.000846681	0.0177119	-2.27451	-2.21357
56	RQEELNNQLFLY[+80]DTHQNLR	RQEELNNQLFLpYDTHQNLR	PLCG2	Y1217	5	-2.26073	-2.20935	-1.66247	-4	-2.11078	0.00548623	0.00617512	0.0217537	0.0001	0.00774852	-2.44867	-2.20935
57	VLPPEVADGGVVDSGVY[+80]AVPPPAER	VLPPEVADGGVVDSGVpYAVPPPAER	BCAR1	Y410	5	-1.88184	-2.64941	-2.20903	-2.53353	-2.15275	0.0131269	0.00224175	0.00617979	0.00292732	0.00703472	-2.28531	-2.20903
58	GHGQPGADAEKPFY[+80]VNVEFHHER	GHGQPGADAEKPFpYVNVEFHHER	BCR	Y177	4	-1.91088	-2.01187	-2.39393	-4		0.0122777	0.00973042	0.00403713	0.0001		-2.57917	-2.2029
59	LFQGYS[+80]FVAPSILFK	LFQGYpSFVAPSILFK	RPS6KA5	S376	5	-1.9318	-4	-2.13174	-2.15883	-2.40926	0.0117004	0.0001	0.00738355	0.00693697	0.0038971	-2.52632	-2.15883
60	MHLPSPTDSNFY[+80]R	MHLPSPTDSNFpYR	EGFR	Y998	5	-1.79636	-2.15363	-1.67841	-2.12572	-2.24656	0.0159822	0.0070206	0.0209698	0.00748659	0.00566817	-2.00013	-2.12572
61	AHT[+80]FSHPPSSTK	AHpTFSHPPSSTK	TBC1D4	T642	4		-2.27051	-1.95066	-1.9368	-2.36168		0.00536398	0.0112031	0.0115665	0.00434826	-2.12991	-2.11059
62	HVS[+80]ISYDIPPTPGNTYQIPR	HVpSISYDIPPTPGNTYQIPR	GAB1	S304	5	-1.98802	-3.37146	-2.05487	-3.15404	-1.47661	0.0102796	0.000425152	0.00881316	0.000701387	0.0333726	-2.409	-2.05487
63	QET[+80]VEC[+57]LR	QEpTVECLR	CAMK2G	T287	4		-1.9869	-2.10377	-1.91097	-4		0.0103063	0.00787464	0.0122752	0.0001	-2.50041	-2.04533
64	LLDIDETEY[+80]HADGGKVPIK	LLDIDETEpYHADGGKVPIK	ERBB2	Y877	5	-1.5542	-2.04284	-1.7647	-2.3074	-2.56484	0.0279125	0.00906069	0.017191	0.00492721	0.00272368	-2.0468	-2.04284
65	KTGTTVPESIHS[+80]FIGDGLVKPEALNKK	KTGTTVPESIHpSFIGDGLVKPEALNKK	MTOR	S2481	4	-1.65146	-2.19921	-1.80866	-4		0.0223121	0.00632101	0.015536	0.0001		-2.41483	-2.00394		198	325	0.609231	0.390769
66	NDSVIVADQT[+80]PTPTR	NDSVIVADQpTPTPTR	ATF2	T69	5	-1.96871	-1.97768	-2.11803	-1.7204	-2.57716	0.0107471	0.0105273	0.00762018	0.0190372	0.00264755	-2.0724	-1.97768		330	350	0.942857	0.0571429
67	LC[+57]DFGVSGQLIDS[+80]MANSFVGTR	LCDFGVSGQLIDpSMANSFVGTR	MAP2K1	S218	5	-1.26108	-4	-1.93684	-1.20249	-2.15384	0.0548174	0.0001	0.0115655	0.0627352	0.00701711	-2.11085	-1.93684
68	SSS[+80]FPYTTK	SSpSFPYTTK	FOXO3	S413	5	-1.91022	-1.83176	-1.81894	-1.9149	-2.38089	0.0122965	0.0147314	0.0151726	0.0121645	0.0041602	-1.97134	-1.91022
69	LC[+57]DFGISGQLVDS[+80]IAK	LCDFGISGQLVDpSIAK	MAP2K4	S257	5	-1.41762	-1.88301	-2.20634	-1.79375	-2.50368	0.0382275	0.0130917	0.00621818	0.0160787	0.00313558	-1.96088	-1.88301
70	TTS[+80]FAESC[+57]KPVQQPSAFGSM[+16]K	TTpSFAESCKPVQQPSAFGSoMK	GSK3B	S9	5	-0.914262	-1.57771	-1.88031	-1.89143	-2.07746	0.121825	0.026442	0.0131731	0.0128403	0.00836641	-1.66823	-1.88031
71	TSPLQT[+80]PAAPGAAAGPALSPVPPVVHLTLR	TSPLQpTPAAPGAAAGPALSPVPPVVHLTLR	BCL2	T74	5	-1.8325	-1.72123	-4	-1.58841	-2.38274	0.0147062	0.0190009	0.0001	0.0257985	0.00414244	-2.30497	-1.8325
72	STS[+80]LNERPK	STpSLNERPK	TSC2	S939	5	-2.21468	-1.75959	-2.03171	-1.73273	-1.81995	0.00609992	0.0173944	0.00929595	0.0185042	0.0151374	-1.91173	-1.81995
73	LRTHS[+80]IESSGK	LRTHpSIESSGK	MAP2K4	S80	4		-1.52982	-2.10546	-1.52984	-2.14509		0.0295246	0.00784413	0.0295229	0.00715999	-1.82755	-1.81765
74	MNILGSQS[+80]PLHPSTLSTVIHR	MNILGSQpSPLHPSTLSTVIHR	GRB10	S476	5	-1.55789	-1.81583	-4	-1.67627	-2.64826	0.0276767	0.0152815	0.0001	0.021073	0.00224773	-2.33965	-1.81583
75	AIS[+80]ETEENSDELSGER	AIpSETEENSDELSGER	MDM2	S166	5	-1.73444	-1.73225	-1.76059	-1.42771	-2.58121	0.0184313	0.0185245	0.0173546	0.0373501	0.00262297	-1.84724	-1.73444
76	GTYFPAILNPPPS[+80]PATER	GTYFPAILNPPPpSPATER	LRP6	S1490	5	-1.70772	-1.59076	-1.85869	-1.4219	-1.97444	0.0196011	0.0256589	0.0138454	0.0378528	0.0106062	-1.7107	-1.70772
77	SLS[+80]VPAASTAKPPPLPR	SLpSVPAASTAKPPPLPR	TSC2	S1254	5	-1.44613	-1.6427	-1.82281	-1.20315	-1.78321	0.0357987	0.0227668	0.0150381	0.0626401	0.0164736	-1.5796	-1.6427
78	HIQS[+80]NLDFSPVNSASSEENVK	HIQpSNLDFSPVNSASSEENVK	CHEK1	S296	5	-1.39546	-1.57271	-2.13455	-1.26135	-1.94915	0.040229	0.026748	0.00733589	0.0547834	0.0112421	-1.66264	-1.57271
79	S[+80]LGDEGLNR	pSLGDEGLNR	PLCB3	S537	5	-2.5124	-1.56031	-1.46149	-1.47438	-1.79087	0.00307327	0.0275228	0.0345549	0.0335445	0.0161856	-1.75989	-1.56031
80	SVLEDFFTATEGQY[+80]QPQP	SVLEDFFTATEGQpYQPQP	LCK	Y505	4	-1.61299	0.0251344	-1.47929		-1.68778	0.0243785	1.05958	0.033167		0.0205219	-1.18873	-1.54614
81	IVIGYQSHADTATKSGS[+80]TTK	IVIGYQSHADTATKSGpSTTK	EIF4E	S209	4	-1.03778		-1.15957	-4	-1.86685	0.0916684		0.0692523	0.0001	0.0135878	-2.01605	-1.51321
82	HSS[+80]ETFSSTPSATR	HSpSETFSSTPSATR	IRS1	S1101	5	-2.60121	-1.28467	-1.25284	-1.43511	-1.74252	0.00250487	0.0519192	0.0558674	0.0367186	0.0180919	-1.66327	-1.43511
83	RPHFPQFS[+80]YSASGTA	RPHFPQFpSYSASGTA	AKT1	S473	4	-1.56768	-2.19792	-1.27502		-1.26691	0.0270593	0.00633984	0.0530859		0.0540869	-1.57688	-1.42135
84	EIGGGEAGAVIGGSAGAS[+80]PPSTLTPDSR	EIGGGEAGAVIGGSAGApSPPSTLTPDSR	MCL1	S64	5	-1.00339	-1.57194	-1.02938	-4	-1.31404	0.0992231	0.0267951	0.093459	0.0001	0.0485239	-1.78375	-1.31404
85	NSDLLTS[+80]PDVGLLK	NSDLLTpSPDVGLLK	JUN	S63	5	-1.28484	-1.21391	-1.53464	-1.30592	-1.47994	0.0518995	0.0611069	0.0291986	0.0494399	0.0331179	-1.36385	-1.30592
86	SRTES[+80]ITATSPASMVGGKPGSFR	SRTEpSITATSPASMVGGKPGSFR	IRS1	S307	5	-0.753596	-1.45455	-1.27897	-0.835048	-1.43463	0.176362	0.0351115	0.052605	0.146202	0.0367593	-1.15136	-1.27897
87	LGS[+80]VDSFER	LGpSVDSFER	TBC1D4	S588	5	-1.23557	-1.16859	-1.27737	-1.3213	-1.11446	0.0581335	0.0678289	0.0527999	0.0477196	0.0768312	-1.22346	-1.23557
88	YMS[+80]FTDK	YMpSFTDK	PAK1	S144	5	-4	-1.23374	-1.05652	-1.192	-2.02147	0.0001	0.0583792	0.0877962	0.0642686	0.00951767	-1.90075	-1.23374
89	EAASS[+80]PAGEPLR	EAASpSPAGEPLR	SIRT1	S27	5	-1.95227	-1.22132	-1.0466	-1.23369	-1.35551	0.0111617	0.0600729	0.0898254	0.0583865	0.044105	-1.36188	-1.23369
90	KFELLPTPPLS[+80]PSRR	KFELLPTPPLpSPSRR	MYC	S62	5	-1.0867	-1.62438	-1.13707	-1.00754	-1.35791	0.0819033	0.0237475	0.0729342	0.0982799	0.043862	-1.24272	-1.13707
91	ASSDGEGTMSRPAS[+80]VDGSPVSPSTNR	ASSDGEGTMSRPApSVDGSPVSPSTNR	IRS1	S341	5	-1.19689	-1.00699	-1.10948	-0.80019	-1.40535	0.0635488	0.0984043	0.077717	0.15842	0.039323	-1.10378	-1.10948
92	VTS[+80]GGVSESPSGFSK	VTpSGGVSESPSGFSK	CHEK1	S280	5	-1.10744	-1.06331	-1.233	-1.1022	-1.14147	0.0780835	0.0864353	0.0584787	0.0790311	0.0721993	-1.12948	-1.10744
93	SIDDEITEAKS[+80]GTATPQR	SIDDEITEAKpSGTATPQR	PRKAA1	S486	5	-1.0269	-1.08972	-1.06404	-1.14812	-1.46832	0.0939943	0.0813352	0.0862907	0.0711015	0.0340156	-1.15942	-1.08972
94	SEPIS[+80]PPRDR	SEPIpSPPRDR	MEF2A	S408	5	-0.964393	-1.05734	-1.20302	-1.04936	-1.14391	0.108544	0.0876318	0.062658	0.0892562	0.071794	-1.08361	-1.05734
95	S[+80]HNNFVAILDLPEGEHQYK	pSHNNFVAILDLPEGEHQYK	PRKAB1	S108	5	-0.881866	-1.01071	-1.04724	-1.26095	-1.17177	0.131261	0.097565	0.0896933	0.0548341	0.0673328	-1.07451	-1.04724
96	SHSESAS[+80]PSALSSSPNNLSPTGWSQPK	SHSESApSPSALSSSPNNLSPTGWSQPK	RAF1	S289	4	-0.820739	-1.06113	-1.0254	-0.91671		0.151099	0.0868691	0.0943198	0.121141		-0.955995	-0.971054
97	SSS[+80]SPELQTLQDILGDPGDKADVGR	SSpSSPELQTLQDILGDPGDKADVGR	TSC2	S1387	5	-0.700311	-1.87726	-0.930284	-0.522104	-1.00775	0.199384	0.0132661	0.117413	0.300536	0.0982311	-1.00754	-0.930284
98	RLS[+80]VELTSSLFR	RLpSVELTSSLFR	CTNNB1	S675	5	-1.12348	-0.784217	-0.913416	-0.869092	-1.24446	0.0752518	0.164355	0.122063	0.135179	0.0569557	-0.986934	-0.913416
99	TDS[+80]YSAGQSVEILDGVELGEPAHK	TDpSYSAGQSVEILDGVELGEPAHK	MTOR	S2448	5	-0.912412	-0.877855	-1.10133	-0.773264	-2.02714	0.122345	0.132478	0.0791908	0.168553	0.00939426	-1.1384	-0.912412
100	YC[+57]RPESQEHPEADPGSAAPY[+80]LK	YCRPESQEHPEADPGSAAPpYLK	STAT3	Y705	5	-0.769932	-1.3439	-0.902771	-0.659289	-1.35275	0.169851	0.0453002	0.125092	0.219134	0.0443859	-1.00573	-0.902771
101	NYS[+80]VGSRPLKPLSPLR	NYpSVGSRPLKPLSPLR	PFKFB2	S483	5	-0.859778	-0.889562	-0.915321	-0.753138	-0.978193	0.138109	0.128955	0.121529	0.176548	0.105149	-0.879198	-0.889562
102	NDSVIVADQTPT[+80]PTR	NDSVIVADQTPpTPTR	ATF2	T71	5	-0.816761	-0.825312	-1.00624	-0.61987	-1.0446	0.152489	0.149516	0.0985741	0.239955	0.09024	-0.862556	-0.825312
103	YPRPAS[+80]VPPS[+80]PSLSR	YPRPApSVPPpSPSLSR	GYS1	S641/S645	5	-0.774088	-0.759536	-0.694828	-0.803168	-0.695024	0.168233	0.173966	0.201917	0.157337	0.201825	-0.745329	-0.759536
104	WPGS[+80]PTSR	WPGpSPTSR	FOXO3	S294	5	-1.71165	-0.864539	-0.676377	-0.713662	-0.759314	0.0194243	0.136603	0.21068	0.193347	0.174055	-0.945109	-0.759314
105	TESITATSPASMVGGKPGS[+80]FR	TESITATSPASMVGGKPGpSFR	IRS1	S323	2	-0.634297	-0.863938				0.232115	0.136792				-0.749118	-0.749118
106	YGQFSGLNPGGRPIT[+80]PPR	YGQFSGLNPGGRPIpTPPR	PPP1CA	T320	5	-0.815733	-0.702031	-0.751075	-0.721274	-0.709233	0.152851	0.198596	0.177388	0.189988	0.195329	-0.739869	-0.721274
107	SLS[+80]APGNLLTK	SLpSAPGNLLTK	CAMKK2	S511	5	-0.713275	-0.671108	-0.743079	-0.694058	-0.712307	0.19352	0.213251	0.180684	0.202275	0.193951	-0.706766	-0.712307
108	ALS[+80]RQLSSGVSEIR	ALpSRQLSSGVSEIR	HSPB1	S78	5	-0.596421	-0.698569	-0.59706	-0.745841	-0.7672	0.253267	0.200185	0.252895	0.179539	0.170923	-0.681018	-0.698569
109	NQPTVYIAAS[+80]PPNTDELMSR	NQPTVYIAApSPPNTDELMSR	TAB2	S372	4	-0.526536	-0.515686	-0.748772	-0.642478		0.297484	0.30501	0.178332	0.227783		-0.608368	-0.584507
110	LS[+80]SLRASTSKSESSQK	LpSSLRASTSKSESSQK	RPS6	S235	4		-0.392516	-0.328812	-0.461076	-0.461728		0.405027	0.469017	0.345879	0.34536	-0.411033	-0.426796
111	ETTSHNSLTT[+80]PC[+57]YTPYYVAPEVLGPEK	ETTSHNSLTpTPCYTPYYVAPEVLGPEK	MAPKAPK2	T222	5	-0.412764	-0.320131	-0.475025	-0.0643916	-0.513119	0.386577	0.478486	0.334946	0.862201	0.306818	-0.357086	-0.412764
112	LNT[+80]SDFQK	LNpTSDFQK	AKT1S1	T246	5	-0.374239	-0.334675	-0.464209	-0.342935	-0.386453	0.422436	0.462727	0.343393	0.45401	0.410721	-0.380502	-0.374239
113	SHSESASPSALSSS[+80]PNNLSPTGWSQPK	SHSESASPSALSSpSPNNLSPTGWSQPK	RAF1	S296	4	-0.535345	-0.277396	-0.226447	-0.317431		0.291511	0.527964	0.593681	0.48147		-0.339155	-0.297413
114	RDGPGLERS[+80]PGEPGGAAPER	RDGPGLERpSPGEPGGAAPER	SIRT1	S47	5	-0.583747	-0.291927	-0.34787	-0.167919	-0.240074	0.260767	0.51059	0.448879	0.67933	0.575343	-0.326307	-0.291927
115	SGSPSDNS[+80]GAEEMEVSLAKPK	SGSPSDNpSGAEEMEVSLAKPK	AKT1	S129	5	-0.262251	-0.203938	-0.285049	-0.164435	-0.333775	0.5467	0.625262	0.518742	0.684801	0.463688	-0.24989	-0.262251
116	TSS[+80]FAEPGGGGGGGGGGPGGSASGPGGTGGGK	TSpSFAEPGGGGGGGGGGPGGSASGPGGTGGGK	GSK3A	S21	5	-0.0751456	-0.256966	-0.297068	0.102626	-0.474187	0.841113	0.553393	0.504582	1.26656	0.335593	-0.200148	-0.256966
117	GFS[+80]FVATGLMEDDGKPR	GFpSFVATGLMEDDGKPR	RPS6KA1	S380	5	-0.069668	-0.0894117	-0.183511	-0.180245	-0.226433	0.851789	0.813932	0.655374	0.660321	0.5937	-0.149854	-0.180245
118	LIEDNEY[+80]TAR	LIEDNEpYTAR	LCK	Y394	5	-0.16984	-0.12866	0.295231	-0.105425	-0.256932	0.676333	0.743601	1.97347	0.784468	0.553437	-0.0731251	-0.12866
119	LQALKEEPQTVPEMPGETPPLS[+80]PIDMESQER	LQALKEEPQTVPEMPGETPPLpSPIDMESQER	JUN	S243	5	-0.348257	-0.0956927	-0.0565116	0.133959	-0.471086	0.44848	0.802245	0.877988	1.36132	0.337998	-0.167518	-0.0956927
120	AYS[+80]FC[+57]GTVEYMAPEVVNRR	AYpSFCGTVEYMAPEVVNRR	RPS6KA3	S227	5	-0.150739	0.00802032	-0.0613627	0.00645275	-0.211893	0.706742	1.01864	0.868235	1.01497	0.613914	-0.0819043	-0.0613627
121	STS[+80]TPNVHMVSTTLPVDSR	STpSTPNVHMVSTTLPVDSR	RAF1	S259	5	0.0239368	0.0743631	0.0926651	0.0572074	0.0513011	1.05666	1.18676	1.23784	1.14079	1.12538	0.0598947	0.0572074
122	RTS[+80]MGGTQQQFVEGVR	RTpSMGGTQQQFVEGVR	CTNNB1	S552	5	0.00875171	0.103565	0.0946346	0.12403	0.072804	1.02036	1.2693	1.24347	1.33055	1.18251	0.080757	0.0946346
123	TLT[+80]EPSVDFNHSDDFTPISTVQK	TLpTEPSVDFNHSDDFTPISTVQK	RICTOR	T1135	5	0.0410464	0.033204	0.118844	0.185584	0.168293	1.09912	1.07945	1.31475	1.53315	1.47331	0.109394	0.118844
124	LQTTDNLLPMS[+80]PEEFDEVSR	LQTTDNLLPMpSPEEFDEVSR	STAT1	S727	5	0.163383	0.579423	0.0613746	0.393899	0.149209	1.45674	3.79684	1.15179	2.47685	1.40997	0.269458	0.163383
125	C[+57]SS[+80]VTGVQR	CSpSVTGVQR	TBC1D4	S318	2				0.0452269	0.309695				1.10975	2.0403	0.177461	0.177461
126	RDS[+80]SDDWEIPDGQITVGQR	RDpSSDDWEIPDGQITVGQR	BRAF	S446	5	0.302563	0.218825	0.224088	0.0790489	0.280444	2.00707	1.6551	1.67528	1.19963	1.90741	0.220994	0.224088
127	T[+80]PKDSPGIPPSAGAHQLFR	pTPKDSPGIPPSAGAHQLFR	RPS6KA1	T359	5	-0.094831	0.29138	0.297937	-0.123997	0.291303	0.803839	1.95605	1.98581	0.751628	1.9557	0.132358	0.291303
128	C[+57]SDVSELSSS[+80]PPGPYHQEPYVC[+57]KPEER	CSDVSELSSpSPPGPYHQEPYVCKPEER	PRKAB1	S182	5	0.382392	0.312298	0.313466	0.138506	0.438776	2.41208	2.05257	2.0581	1.37564	2.74648	0.317088	0.313466
129	SSMS[+80]GLHLVK	SSMpSGLHLVK	ACACA	S80	5	0.427291	0.488745	0.584084	0.471995	0.497597	2.6748	3.08138	3.83782	2.96479	3.14483	0.493942	0.488745
130	TAS[+80]FSESRADEVAPAK	TApSFSESRADEVAPAK	ACLY	S455	5	0.550112	0.531903	0.622153	0.594386	0.652785	3.54905	3.40332	4.18941	3.92994	4.49557	0.590268	0.594386
131	S[+80]LPVSVPVWGFK	pSLPVSVPVWGFK	AKT1S1	S183	5	0.389427	0.792673	0.713438	0.618249	0.648505	2.45147	6.20402	5.16938	4.15192	4.45149	0.632459	0.648505
132	GPS[+80]WDPFRDWYPHSR	GPpSWDPFRDWYPHSR	HSPB1	S15	5	0.762624	0.881008	0.992576	0.817197	0.816991	5.78927	7.60341	9.83051	6.56443	6.56132	0.854079	0.817197
133	IADPEHDHTGFLTEY[+80]VATR	IADPEHDHTGFLTEpYVATR	MAPK3	Y204	5	0.87196	0.97322	1.02956	0.928314	1.35021	7.44663	9.402	10.7043	8.47839	22.3979	1.03065	0.97322
134	QLS[+80]SGVSEIR	QLpSSGVSEIR	HSPB1	S82	5	1.06044	1.12019	1.12974	1.2837	0.922539	11.4932	13.1885	13.4814	19.2178	8.3664	1.10332	1.12019
135	SGAQASSTPLS[+80]PTR	SGAQASSTPLpSPTR	LMNA	S22	5	1.34179	1.28365	1.32447	1.25516	1.26233	21.9679	19.2156	21.109	17.9953	18.2948	1.29348	1.28365

## Sheet: MS1 Integrations (Figure 5a)
													Minimum Value:	0.0001
	Site												Totals Light:	97	101	105	107	102
	A		B		C		D		E		Total Sum of light Total Area MS1	Total Sum of heavy Total Area MS1	Totals Heavy:	121	130	125	128	121
Peptide Modified Sequence	Sum of light Total Area MS1	Sum of heavy Total Area MS1	Sum of light Total Area MS1	Sum of heavy Total Area MS1	Sum of light Total Area MS1	Sum of heavy Total Area MS1	Sum of light Total Area MS1	Sum of heavy Total Area MS1	Sum of light Total Area MS1	Sum of heavy Total Area MS1			Peptide	A	B	C	D	E
AAS[+80]MDNNSK	16769	8653461	0	0	0	0	0	0	0	0	16769	8653461	AAS[+80]MDNNSK	0.00193784
AAS[+80]MDSSSK	0	6715323	0	0	0	0	0	0	0	0	0	6715323	AAS[+80]MDSSSK	0.0001
AHT[+80]FSHPPSSTK	0	0	2546765	301191416	86919429	298087008	84411127	153080598	742641	25438012	174619962	777797034	AHT[+80]FSHPPSSTK		0.00845564	0.291591	0.551416	0.0291941
AIS[+80]ETEENSDELSGER	25852650	46278080	6048219	105398704	13680054	279030864	4672948	140324761	437059	20601104	50690930	591633513	AIS[+80]ETEENSDELSGER	0.558637	0.0573842	0.049027	0.033301	0.0212153
ALGADDSYY[+80]TAR	0	226790576	84922	166826904	168285728	374197664	630625	306330528	569690	48632480	169570965	1122778152	ALGADDSYY[+80]TAR	0.0001	0.000509043	0.449724	0.00205864	0.0117142
ALPNNTSSS[+80]PQPK	1270995	21287704	3615524	347043968	1822861	402402528	7353095	397143744	689604	63111752	14752079	1230989696	ALPNNTSSS[+80]PQPK	0.0597056	0.0104181	0.00452994	0.0185149	0.0109267
ALS[+80]RQLSSGVSEIR	527164116	1787161280	107549660	482738608	134303368	611022016	94294990	429686160	13844141	60551180	877156275	3371159244	ALS[+80]RQLSSGVSEIR	0.294973	0.222791	0.219801	0.219451	0.228635
AREGS[+80]FESR	749756	94515344	3781885	285038752	9446348	933967744	10572563	1751113856	3852982	311445088	28403534	3376080784	AREGS[+80]FESR	0.00793264	0.013268	0.0101142	0.00603762	0.0123713
ASSDGEGTM[+16]SRPAS[+80]VDGSPVSPSTNR	16633916	464840672	1225109	34056256	8768215	194864992	819065	41223688	405634	13273144	27851939	748258752	ASSDGEGTM[+16]SRPAS[+80]VDGSPVSPSTNR	0.0357841	0.0359731	0.0449964	0.0198688	0.0305605
ASSDGEGTMSRPAS[+80]VDGSPVSPSTNR	1663469	170875376	7327673	142180864	36171208	519073472	11970898	253651200	1401383	22512192	58534631	1108293104	ASSDGEGTMSRPAS[+80]VDGSPVSPSTNR	0.00973498	0.0515377	0.0696842	0.0471943	0.06225
AVS[+80]MDNSNKYTK	0	0	1494389	33228728	7662341	176692584	3160084	96801994	308267	13022330	12625081	319745636	AVS[+80]MDNSNKYTK		0.0449728	0.0433654	0.0326448	0.0236722
AYS[+80]FC[+57]GTVEYMAPEVVNRR	368966720	912556928	85834472	141406208	125576808	194427664	195418256	147297216	20455046	43240772	796251302	1438928788	AYS[+80]FC[+57]GTVEYMAPEVVNRR	0.404322	0.607006	0.645879	1.32669	0.47305
C[+57]SDVSELSSS[+80]PPGPYHQEPYVC[+57]KPEER	1632084096	303116368	471769864	71910565	546665464	81159686	623966472	83224940	128988236	23361318	3403474132	562772877	C[+57]SDVSELSSS[+80]PPGPYHQEPYVC[+57]KPEER	5.38435	6.56051	6.73568	7.49735	5.52145
C[+57]SS[+80]VTGVQR	0	0	0	0	0	0	26166244	12704934	1725331	1103218	27891575	13808152	C[+57]SS[+80]VTGVQR				2.05953	1.56391
DIY[+80]ETDY[+80]YR	0	0	1160702	47244104	6778018	460690848	775214	143614816	411493	40176388	9125427	691726156	DIY[+80]ETDY[+80]YR		0.0245682	0.0147127	0.00539787	0.0102422
DIY[+80]ETDYYR	108060	129284192	123753	198462688	1250917	577875072	118477	397893600	465897	80222336	2067104	1383737888	DIY[+80]ETDYYR	0.000835833	0.000623558	0.00216468	0.000297761	0.00580757
EAASS[+80]PAGEPLR	12663578	17487440	28480580	292019392	122968224	610981888	18771847	239393040	3167344	61012128	186051573	1220893888	EAASS[+80]PAGEPLR	0.724153	0.0975298	0.201263	0.0784143	0.0519134
EGIAISDTTTT[+80]FC[+57]GTPEYLAPEVIR	16149272	343806912	340575	83393650	6272966	340136252	2824074	105579953	7490	10310705	25594377	883227472	EGIAISDTTTT[+80]FC[+57]GTPEYLAPEVIR	0.0469719	0.00408394	0.0184425	0.0267482	0.000726429
EIGGGEAGAVIGGSAGAS[+80]PPSTLTPDSR	1999116928	129239072	5885659	29436784	109877720	89154336	19242006	17111442	9170020	4757939	2143292333	269699573	EIGGGEAGAVIGGSAGAS[+80]PPSTLTPDSR	15.4684	0.199942	1.23244	1.12451	1.92731
ETTSHNSLTT[+80]PC[+57]YTPYYVAPEVLGPEK	65827478	219307848	41371933	95577934	130051716	208111192	39664267	74427959	2352193	14898410	279267587	612323343	ETTSHNSLTT[+80]PC[+57]YTPYYVAPEVLGPEK	0.30016	0.432861	0.624915	0.532922	0.157882
FHS[+80]LPFSLTK	20812738	1706909356	3738302	358404336	11416998	1001887680	4259022	249648616	569878	72436206	40796938	3389286194	FHS[+80]LPFSLTK	0.0121932	0.0104304	0.0113955	0.0170601	0.00786731
FQDLLSEENESTALPQVLAQPS[+80]TSR	4739306	365400928	616103	125656880	18505940	447799695	2042418	142655888	5544126	20645442	31447893	1102158833	FQDLLSEENESTALPQVLAQPS[+80]TSR	0.0129702	0.00490306	0.0413264	0.0143171	0.26854
GDKQVEY[+80]LDLDLDSGK	6789154	1617219840	3131008	274157168	26901056	719843104	11709882	281576768	589855	26787542	49120955	2919584422	GDKQVEY[+80]LDLDLDSGK	0.00419804	0.0114205	0.0373707	0.0415868	0.0220198
GFS[+80]FVATGLMEDDGKPR	170500740	116026296	63526804	52375168	82827176	83006952	63544982	64117372	14767368	10202301	395167070	325728089	GFS[+80]FVATGLMEDDGKPR	1.4695	1.21292	0.997834	0.991073	1.44745
GHGQPGADAEKPFY[+80]VNVEFHHER	7124640	1120753617	318743	81581766	15214155	263351432	74508	10079272	0	0	22732046	1475766087	GHGQPGADAEKPFY[+80]VNVEFHHER	0.00635701	0.00390704	0.0577713	0.0073922
GLC[+57]TSPAEHQYFMT[+80]EYVATR	2496246	67276544	0	37709936	2099578	23617482	0	19943800	0	0	4595824	148547762	GLC[+57]TSPAEHQYFMT[+80]EYVATR	0.0371043	0.0001	0.0888993	0.0001
GPS[+80]WDPFRDWYPHSR	3991757320	1292779014	1978739084	351850491	4165085064	693529743	3333632964	449365951	533577153	87029631	14002791585	2874554830	GPS[+80]WDPFRDWYPHSR	3.08773	5.62381	6.00563	7.41853	6.13098
GTGY[+80]IKTELISVSEVHPSR	2773832	100518490	3742369	10711280	6513304	337962112	850209	5519713	0	0	13879714	454711595	GTGY[+80]IKTELISVSEVHPSR	0.0275952	0.349386	0.0192723	0.154031
GTYFPAILNPPPS[+80]PATER	261444878	3303502464	30871189	839452560	128304836	581126464	43324212	682600656	10003666	196578812	473948781	5603260956	GTYFPAILNPPPS[+80]PATER	0.0791417	0.0367754	0.220786	0.0634693	0.0508888
GYT[+80]ISDSAPSR	505925	110372632	5502972	438835264	1859529	986385408	1560788	588093056	8183338	117209968	17612552	2240896328	GYT[+80]ISDSAPSR	0.00458379	0.0125399	0.0018852	0.00265398	0.0698178
HIQS[+80]NLDFSPVNSASSEENVK	14306255	473248304	7275002	560419648	20738936	266394472	6601434	178819296	1242312	16665460	50163939	1495547180	HIQS[+80]NLDFSPVNSASSEENVK	0.0302299	0.0129813	0.0778505	0.0369168	0.0745441
HLLAPGPQDIY[+80]DVPPVR	86604722	1126254112	21522987	210946688	31368320	351335294	19193536	228960286	3184057	23474297	161873622	1940970677	HLLAPGPQDIY[+80]DVPPVR	0.0768963	0.10203	0.0892831	0.0838291	0.13564
HSS[+80]ETFSSTPSATR	1145361	128047787	11180606	183396608	15843106	438556288	14103646	266281672	5203097	67192742	47475816	1083475097	HSS[+80]ETFSSTPSATR	0.00894479	0.0609641	0.0361256	0.0529651	0.0774354
HVS[+80]ISYDIPPTPGNTYQIPR	44242180	892677440	23207548	188246304	12102983	148665024	6827592	192815616	7070696	1558184	93450999	1423962568	HVS[+80]ISYDIPPTPGNTYQIPR	0.0495612	0.123283	0.0814111	0.03541	4.53778
IADPEHDHTGFLT[+80]EYVATR	186993912	518551476	10584381	75729864	25374536	118935984	99852291	72674416	779883	10423360	323585003	796315100	IADPEHDHTGFLT[+80]EYVATR	0.360608	0.139765	0.213346	1.37397	0.0748207
IADPEHDHTGFLTEY[+80]VATR	1061588390	143907799	191358716	25955748	464860024	60957588	202861496	32670379	37945592	8464361	1958614218	271955875	IADPEHDHTGFLTEY[+80]VATR	7.37686	7.3725	7.62596	6.20934	4.48298
ITSPDKPRPMPMDTSVYESPY[+80]SDPEELK	42728011	307749432	1271003	314726840	44287475	712624736	7354411	621287984	4128558	60618986	99769458	2017007978	ITSPDKPRPMPMDTSVYESPY[+80]SDPEELK	0.13884	0.00403843	0.062147	0.0118374	0.0681067
IVIGYQSHADTATKSGS[+80]TTK	33071182	331870464	0	0	39248676	238140384	2322528	7838521	2057251	58367488	76699637	636216857	IVIGYQSHADTATKSGS[+80]TTK	0.0996509		0.164813	0.296297	0.0352465
KFELLPTPPLS[+80]PSRR	256259352	3077405713	57508442	664146536	105192953	1104592588	34277092	434699040	6825614	89120640	460063453	5369964517	KFELLPTPPLS[+80]PSRR	0.0832712	0.08659	0.0952324	0.0788525	0.0765885
KGSGDYM[+16]PM[+16]S[+80]PK	0	0	35905	6692860	0	0	87684	12305008	0	0	123589	18997868	KGSGDYM[+16]PM[+16]S[+80]PK		0.00536467		0.00712588
KGSGDYMPMS[+80]PK	0	0	230359	233212188	15620940	371394576	4238411	205471989	2415238	31199942	22504948	841278695	KGSGDYMPMS[+80]PK		0.000987766	0.0420602	0.0206277	0.0774116
KTGTTVPESIHS[+80]FIGDGLVKPEALNKK	40974582	472339872	3100656	60926863	59503030	188699132	4196028	72817952	0	0	107774296	794783819	KTGTTVPESIHS[+80]FIGDGLVKPEALNKK	0.0867481	0.0508914	0.315333	0.0576235
LC[+57]DFGISGQLVDS[+80]IAK	44969431	787980126	5785643	152780832	15932916	532674944	28995038	301153528	1678872	34655236	97361900	1809244666	LC[+57]DFGISGQLVDS[+80]IAK	0.0570692	0.0378689	0.0299111	0.0962799	0.048445
LC[+57]DFGISGQLVDSIAKT[+80]R	820428	485064960	962052	81415776	610078272	138126368	3184683	84386064	739428	19241278	615784863	808234446	LC[+57]DFGISGQLVDSIAKT[+80]R	0.00169138	0.0118165	4.41681	0.0377394	0.0384293
LC[+57]DFGVSGQLIDS[+80]MANSFVGTR	2055921	101230336	1055080	1688348	4217521	62245088	10351486	81426336	116706	10077762	17796714	256667870	LC[+57]DFGVSGQLIDS[+80]MANSFVGTR	0.0203093	0.624919	0.0677567	0.127127	0.0115805
LFQGYS[+80]FVAPSILFK	36272540	5463411040	390139	191487558	55967837	9937614848	24347909	3742469936	3120682	428079058	120099107	19763062440	LFQGYS[+80]FVAPSILFK	0.00663917	0.00203741	0.00563192	0.00650584	0.00728997
LGS[+80]VDSFER	185693952	4361635328	181027088	4098587136	260452432	5998207488	135790480	3264412160	29008816	678280384	791972768	18401122496	LGS[+80]VDSFER	0.0425744	0.0441682	0.0434217	0.0415972	0.0427682
LIEDNEY[+80]TAR	13511508	25605090	90177272	96081016	592880640	197255152	106382120	94484752	7043509	21352848	809995049	434778858	LIEDNEY[+80]TAR	0.527688	0.938555	3.00565	1.12592	0.329863
LIEDNEY[+80]TARQGAK	30442837	67541128	18525142	159419772	8438943	648496608	1725428	202768588	4589	30676930	59136939	1108903026	LIEDNEY[+80]TARQGAK	0.45073	0.116204	0.0130131	0.00850935	0.000149591
LIIQSSNGHITTT[+80]PTPTQFLC[+57]PK	10146649	8963454364	29196096	2829911560	109257656	8595617344	1221028	2283014808	2143364	620505472	151964793	23292503548	LIIQSSNGHITTT[+80]PTPTQFLC[+57]PK	0.001132	0.010317	0.0127109	0.000534831	0.00345422
LIIQSSNGHITTTPT[+80]PTQFLC[+57]PK	50089843	2102386710	18647609	396136052	13056575	835125592	22562628	307410342	747779	87529504	105104434	3728588200	LIIQSSNGHITTTPT[+80]PTQFLC[+57]PK	0.0238252	0.0470737	0.0156343	0.0733958	0.00854317
LLDDRHDS[+80]GLDSMKDEEYEQMVK	0	0	865979	17973086	0	0	71299488	24081074	0	0	72165467	42054160	LLDDRHDS[+80]GLDSMKDEEYEQMVK		0.048182		2.96081
LLDIDETEY[+80]HADGGKVPIK	12372538	848955022	5248960	186618664	12433516	494959983	2271077	101463576	184291	27733178	32510382	1659730423	LLDIDETEY[+80]HADGGKVPIK	0.0145738	0.0281267	0.0251202	0.0223832	0.00664515
LNT[+80]SDFQK	7592010	17538068	165173088	335978112	341481120	758845184	218345584	456136704	39901508	88196320	772493310	1656694388	LNT[+80]SDFQK	0.432887	0.491619	0.450001	0.478685	0.452417
LQALKEEPQTVPEMPGETPPLS[+80]PIDMESQER	13351580	13313896	46602486	51034808	47592435	71612920	67658732	80959192	11525263	9706877	186730496	226627693	LQALKEEPQTVPEMPGETPPLS[+80]PIDMESQER	1.00283	0.913151	0.664579	0.835714	1.18733
LQTTDNLLPMS[+80]PEEFDEVSR	131559464	448451936	335437360	296766400	93507216	94079792	175628092	919960928	21260898	22644164	757393030	1781903220	LQTTDNLLPMS[+80]PEEFDEVSR	0.293364	1.13031	0.993914	0.190908	0.938913
LRTHS[+80]IESSGK	0	0	6092208	84869586	26162432	238147952	607411	750679232	370276	6486687	33232327	1080183457	LRTHS[+80]IESSGK		0.0717832	0.109858	0.000809149	0.0570825
LS[+80]SLRASTSKSESSQK	0	0	34714172	348425520	140817104	543731504	39692805	477677637	6467072	13848482	221691153	1383683143	LS[+80]SLRASTSKSESSQK		0.0996315	0.258983	0.0830954	0.466988
LSSLRAS[+80]TSKSESSQK	0	0	1632526	385389616	6239080	688455488	6684280	408315329	172762	16097522	14728648	1498257955	LSSLRAS[+80]TSKSESSQK		0.00423604	0.00906243	0.0163704	0.0107322
LVDS[+80]KAK	392675	47906228	1322701	204763024	27186532	267848272	1148413	34289256	36621	4935173	30086942	559741953	LVDS[+80]KAK	0.00819674	0.00645967	0.1015	0.0334919	0.00742041
MESMEIIEEIQC[+57]QTQQENLSSNSDGIS[+80]PK	638589	62303954	295132	9835334	0	0	1121646	79502559	326788	32242124	2382155	183883971	MESMEIIEEIQC[+57]QTQQENLSSNSDGIS[+80]PK	0.0102496	0.0300073		0.0141083	0.0101354
MHLPSPTDSNFY[+80]R	17120864	388416144	13987152	242577112	12838035	487092408	4088615	112895996	3085106	43821314	51119772	1274802974	MHLPSPTDSNFY[+80]R	0.0440787	0.0576606	0.0263565	0.0362158	0.070402
MMSLS[+80]QSR	0	0	98102	63333916	0	60309224	781355	84401408	196588	9458759	1076045	217503307	MMSLS[+80]QSR		0.00154896	0.0001	0.00925761	0.0207837
MNILGSQS[+80]PLHPSTLSTVIHR	39195161	415347238	9876283	135160160	9654508	262885036	9801548	130728460	5889799	23364504	74417299	967485398	MNILGSQS[+80]PLHPSTLSTVIHR	0.0943672	0.073071	0.0367252	0.0749764	0.252083
MY[+80]VDPSEINPSMPQR	50154869	11798322	1168160	70951460	15421551	97660084	2088221	77995752	200960	10024203	69033761	268429821	MY[+80]VDPSEINPSMPQR	4.25102	0.0164642	0.15791	0.0267735	0.0200475
NDSVIVADQT[+80]PTPTR	14079609	2230235680	3848014	613628048	27948126	1789433984	3276852	444538964	9233607	123497718	58386208	5201334394	NDSVIVADQT[+80]PTPTR	0.00631306	0.00627092	0.0156184	0.00737135	0.0747674
NDSVIVADQTPT[+80]PTR	86665480	681948736	7657516	120212476	61712510	385749648	10203801	105059221	2188493	21634132	168427800	1314604213	NDSVIVADQTPT[+80]PTR	0.127085	0.0636998	0.159981	0.0971243	0.101159
NLGYRDS[+80]GYYWEVPPSEVQLLKR	44065530	1659387840	12016636	271789192	4417343	336359076	4168214	482113680	15696961	100639192	80364684	2850288980	NLGYRDS[+80]GYYWEVPPSEVQLLKR	0.0265553	0.0442131	0.0131328	0.00864571	0.155973
NPGFY[+80]VEANPMPTFK	419373320	5770397616	6176833	5380570816	22811756	3728678464	228538981	4664742512	747043	612711592	677647933	20157101000	NPGFY[+80]VEANPMPTFK	0.0726767	0.00114799	0.00611792	0.0489928	0.00121924
NQPTVYIAAS[+80]PPNTDELMSR	25674986	95761628	18114742	39818616	75914096	471342688	27672926	54939754	0	0	147376750	661862686	NQPTVYIAAS[+80]PPNTDELMSR	0.268114	0.454931	0.161059	0.503696
NSDLLTS[+80]PDVGLLK	38692266	664551030	17117057	333514666	21938964	417731184	9788250	185966603	2889101	33788152	90425638	1635551635	NSDLLTS[+80]PDVGLLK	0.0582232	0.0513233	0.0525193	0.0526345	0.0855063
NYS[+80]VGSRPLKPLSPLR	384384046	2632050926	140033923	909299280	261730990	1408584144	92020438	600674436	26571982	154850832	904741379	5705459618	NYS[+80]VGSRPLKPLSPLR	0.14604	0.154002	0.185811	0.153195	0.171597
QET[+80]VDC[+57]LKK	0	0	44296	8391816	1689258	76039952	33279759	74333488	1338841	9292191	36352154	168057447	QET[+80]VDC[+57]LKK		0.00527848	0.0222154	0.447709	0.144082
QET[+80]VEC[+57]LR	0	0	343109	27235122	0	77083480	2508843	63085716	472637	14166759	3324589	181571077	QET[+80]VEC[+57]LR		0.012598	0.0001	0.0397688	0.0333624
QLS[+80]SGVSEIR	11897089024	1036530752	20236998656	1014756992	37104799744	1989814528	18688444416	1013376192	3822162944	196783392	91749494784	5251261856	QLS[+80]SGVSEIR	11.4778	19.9427	18.6474	18.4418	19.4232
RDGPGLERS[+80]PGEPGGAAPER	831178928	3073551624	234585656	432001536	808201664	1045992448	418933242	714877920	63330162	114008534	2356229652	5380432062	RDGPGLERS[+80]PGEPGGAAPER	0.270429	0.54302	0.772665	0.586021	0.555486
RDS[+80]SDDWEIPDGQITVGQR	256787976	107164224	74434298	37278345	171101152	37207720	80063836	44359413	14065501	6755463	596452763	232765165	RDS[+80]SDDWEIPDGQITVGQR	2.39621	1.99672	4.59854	1.80489	2.08209
RLS[+80]VELTSSLFR	1540537504	9734861824	13809233	102456636	133656768	628878288	51538945	405789440	354024	2165688	1739896474	10874151876	RLS[+80]VELTSSLFR	0.15825	0.134781	0.212532	0.127009	0.16347
RPHFPQFS[+80]YSASGTA	13237870	1306772288	1053221	269719460	38891990	1246180928	0	0	18398871	70883776	71581952	2893556452	RPHFPQFS[+80]YSASGTA	0.0101302	0.00390488	0.0312089		0.259564
RQEELNNQLFLY[+80]DTHQNLR	4307047	914250516	1140057	151354496	7986780	870507456	2867058	244848112	3781760	31554127	20082702	2212514707	RQEELNNQLFLY[+80]DTHQNLR	0.00471101	0.00753236	0.00917486	0.0117095	0.11985
RTS[+80]MGGTQQQFVEGVR	206230176	211231628	134843358	167635428	319476480	426798788	109191936	137419216	20167876	25381254	789909826	968466314	RTS[+80]MGGTQQQFVEGVR	0.976322	0.804385	0.748541	0.79459	0.794597
S[+80]HNNFVAILDLPEGEHQYK	346277953	2027938911	60138786	362595693	271729928	1281371888	43890222	257688710	54632952	47843340	776669841	3977438542	S[+80]HNNFVAILDLPEGEHQYK	0.170754	0.165856	0.212062	0.170323	1.14191
S[+80]LGDEGLNR	20935	12664487	867689	100909400	23403652	297896544	4401464	94179144	3304457	31862602	31998197	537512177	S[+80]LGDEGLNR	0.00165305	0.00859869	0.078563	0.046735	0.10371
S[+80]LPVSVPVWGFK	1598944000	310615968	413413392	36325916	548029568	100474120	431089920	113189820	57980036	15501504	3049456916	576107328	S[+80]LPVSVPVWGFK	5.14766	11.3807	5.45444	3.80856	3.74028
S[+80]SEDLSAYASISFQK	14410578	263092608	3684493	14475426	2311041	71978248	3737173	25339366	0	58434	24143285	374944082	S[+80]SEDLSAYASISFQK	0.0547738	0.254534	0.0321075	0.147485	0.0001
SDSTNSEDNY[+80]VPMNPGSSTLLAMER	24017	8952874	347224	65301912	488792	80452592	2647022	77130752	463929	12054212	3970984	243892342	SDSTNSEDNY[+80]VPMNPGSSTLLAMER	0.0026826	0.00531721	0.00607553	0.0343186	0.0384869
SEPIS[+80]PPRDR	119054624	348042560	167057760	1573855616	222021816	2049243712	121186152	1248499264	23539921	223369360	652860273	5443010512	SEPIS[+80]PPRDR	0.342069	0.106146	0.108343	0.0970655	0.105386
SGAQASSTPLS[+80]PTR	289870272	933620	2518282496	78299080	4484743168	169960560	2387410688	17100078	363592512	12243059	10043899136	278536397	SGAQASSTPLS[+80]PTR	310.48	32.1624	26.387	139.614	29.6978
SGSPSDNS[+80]GAEEMEVSLAKPK	55735346	283313044	22353502	35130156	62969120	117255520	18440296	43847388	4012177	6743352	163510441	486289460	SGSPSDNS[+80]GAEEMEVSLAKPK	0.196727	0.636305	0.537025	0.420556	0.594983
SHSESAS[+80]PSALSSSPNNLSPTGWSQPK	3739478	37651508	6462523	17774322	139513536	20860140	38645988	27574920	0	0	188361525	103860890	SHSESAS[+80]PSALSSSPNNLSPTGWSQPK	0.0993181	0.363588	6.68804	1.40149
SHSESASPSALSSS[+80]PNNLSPTGWSQPK	13233711	32787756	20956838	14050752	23754634	31160048	10026928	5753074	0	0	67972111	83751630	SHSESASPSALSSS[+80]PNNLSPTGWSQPK	0.403617	1.49151	0.762343	1.74288
SIDDEITEAKS[+80]GTATPQR	183105232	1854400762	31702705	428199680	70231945	489869128	30966612	326799296	7555218	108717602	323561712	3207986468	SIDDEITEAKS[+80]GTATPQR	0.0987409	0.0740372	0.143369	0.0947573	0.069494
SLAFEEGS[+80]QSTTISSLSEK	6436521	953292376	2019742	220343064	9037056	1029546416	37995230	190859206	737621	64970413	56226170	2459011475	SLAFEEGS[+80]QSTTISSLSEK	0.00675189	0.00916635	0.00877771	0.199075	0.0113532
SLEATDSAFDNPDY[+80]WHSR	11802528	387780144	2056481	98048432	483620549	179246980	2081979	99981432	6715113	16243066	506276650	781300054	SLEATDSAFDNPDY[+80]WHSR	0.0304361	0.0209741	2.69807	0.0208237	0.413414
SLS[+80]APGNLLTK	633119616	211829728	190690736	68635808	29148118	169487200	380446400	57651176	6827990	14008603	1240232860	521612515	SLS[+80]APGNLLTK	2.98881	2.7783	0.171978	6.59911	0.487414
SLS[+80]VPAASTAKPPPLPR	54010882	2461214592	10447218	532097368	49084297	1029105568	19093162	433754102	11114737	148317948	143750296	4604489578	SLS[+80]VPAASTAKPPPLPR	0.0219448	0.019634	0.0476961	0.0440184	0.0749386
SRTES[+80]ITATSPASMVGGKPGSFR	53301748	276713804	11105801	61603668	59400836	130604224	60138557	63225532	4562219	5783102	188509161	537930330	SRTES[+80]ITATSPASMVGGKPGSFR	0.192624	0.180278	0.454816	0.951175	0.788888
SSGSGSSVADERVDY[+80]VVVDQQK	366695996	646027644	16471918	34600588	30387547	366644936	10330841	137015540	1862339	32689590	425748641	1216978298	SSGSGSSVADERVDY[+80]VVVDQQK	0.567617	0.476059	0.08288	0.075399	0.0569704
SSMS[+80]GLHLVK	754303616	227188976	526271552	160187696	911045248	283458528	537063552	156758992	94827608	31251772	2823511576	858845964	SSMS[+80]GLHLVK	3.32016	3.28534	3.21403	3.42605	3.03431
SSS[+80]FPYTTK	725925	50288332	1529529	82342056	11625146	115164136	12730157	132554816	39553872	29772902	66164629	410122242	SSS[+80]FPYTTK	0.0144353	0.0185753	0.100944	0.0960369	1.32852
SSS[+80]SPELQTLQDILGDPGDKADVGR	176878423	3250047606	1324664	18901556	161728355	2217868136	63762769	869310211	19845736	222214400	423539947	6578341909	SSS[+80]SPELQTLQDILGDPGDKADVGR	0.0544233	0.0700823	0.0729206	0.0733487	0.089309
STS[+80]LNERPK	1740224	101049624	12244180	605397696	22275940	1219014144	39811960	2354847744	6648967	352921728	82721271	4633230936	STS[+80]LNERPK	0.0172215	0.020225	0.0182737	0.0169064	0.0188398
STS[+80]TPNVHMVSTTLPVDSR	884941232	651412304	664547344	318652884	1359514192	473385992	370597508	250284340	132733653	57858664	3412333929	1751594184	STS[+80]TPNVHMVSTTLPVDSR	1.3585	2.08549	2.87189	1.48071	2.2941
SVLEDFFTATEGQY[+80]QPQP	24170463	546185552	5321959	14465777	23672310	1104989504	0	0	8959026	55310152	62123758	1720950985	SVLEDFFTATEGQY[+80]QPQP	0.0442532	0.3679	0.0214231		0.161978
T[+80]PKDSPGIPPSAGAHQLFR	1974307832	825311132	129875224	75318912	236716394	95528900	165635022	245936864	221510752	116002200	2728045224	1358098008	T[+80]PKDSPGIPPSAGAHQLFR	2.3922	1.72434	2.47796	0.673486	1.90954
T[+80]PVS[+80]PVKFSPGDFWGR	3496582	1261774976	827657	509907504	4847572	1194564032	1444627	696940576	98027	146999128	10714465	3810186216	T[+80]PVS[+80]PVKFSPGDFWGR	0.00277116	0.00162315	0.00405803	0.00207281	0.000666854
T[+80]PVSPVKFSPGDFWGR	54632042	720805792	2567176	193669840	6041501	469904472	5310362	229960020	4184852	42737746	72735933	1657077870	T[+80]PVSPVKFSPGDFWGR	0.075793	0.0132554	0.0128569	0.0230925	0.0979193
TAC[+57]TNFMMT[+80]PYVVTR	4093441	30422746	4142929	72789600	47048	8465398	34232	55475783	0	7365958	8317650	174519485	TAC[+57]TNFMMT[+80]PYVVTR	0.134552	0.0569165	0.00555768	0.000617062	0.0001
TAGTSFMMT[+80]PYVVTR	23095822	1550953	9256531	58058514	0	0	4814783	36326727	1251802	7707265	38418938	103643459	TAGTSFMMT[+80]PYVVTR	14.8914	0.159435		0.132541	0.162418
TAS[+80]FSESRADEVAPAK	1526838016	339930048	894390272	188645868	1765271488	377436424	873162240	192516440	195711848	46877314	5255373864	1145406094	TAS[+80]FSESRADEVAPAK	4.49162	4.74111	4.677	4.53552	4.17498
TDS[+80]YSAGQSVEILDGVELGEPAHK	85328510	1067412581	27646720	165413792	30892958	705039304	10615962	114133296	831228	17157190	155315378	2069156163	TDS[+80]YSAGQSVEILDGVELGEPAHK	0.0799396	0.167137	0.0438174	0.0930137	0.0484478
TESITATSPASM[+16]VGGKPGS[+80]FR	11778641	140604544	1201901	73742800	0	0	0	0	0	0	12980542	214347344	TESITATSPASM[+16]VGGKPGS[+80]FR	0.0837714	0.0162986
TESITATSPASMVGGKPGS[+80]FR	10846148	24409368	3173351	19895184	0	0	0	0	0	0	14019499	44304552	TESITATSPASMVGGKPGS[+80]FR	0.444344	0.159503
THAVSVSETDDY[+80]AEIIDEEDTYTMPSTR	826636	67625640	189503	12854683	0	58433636	10346530	29097024	0	12896687	11362669	180907670	THAVSVSETDDY[+80]AEIIDEEDTYTMPSTR	0.0122237	0.0147419	0.0001	0.355587	0.0001
THFPQFS[+80]YSASIRE	1049832	123624	0	0	0	0	0	0	0	0	1049832	123624	THFPQFS[+80]YSASIRE	8.49214
TLT[+80]EPSVDFNHSDDFTPISTVQK	247733152	156494368	59063952	42533976	58951864	79134736	49495568	45445000	13151355	9709882	428395891	333317962	TLT[+80]EPSVDFNHSDDFTPISTVQK	1.58302	1.38863	0.744956	1.08913	1.35443
TQS[+80]FSLQER	719608	187519184	1685029	162738304	3670070	418887488	53834300	164428752	138838	46193224	60047845	979766952	TQS[+80]FSLQER	0.00383752	0.0103542	0.00876147	0.327402	0.00300559
TSPLQT[+80]PAAPGAAAGPALSPVPPVVHLTLR	64988365	2751960562	14610356	548994384	7224318	948981520	14509201	632216174	2485078	63394322	103817318	4945546962	TSPLQT[+80]PAAPGAAAGPALSPVPPVVHLTLR	0.0236153	0.0266129	0.00761271	0.0229497	0.0392003
TSS[+80]FAEPGGGGGGGGGGPGGSASGPGGTGGGK	33271596	17871670	33616600	29753706	232365120	239092480	58807812	64391868	13799970	12893684	371861098	364003408	TSS[+80]FAEPGGGGGGGGGGPGGSASGPGGTGGGK	1.86169	1.12983	0.971863	0.91328	1.07029
TTS[+80]FAESC[+57]KPVQQPSAFGSM[+16]K	112945109	3822253760	21062740	1257549096	86004307	3009030696	38343016	1457711728	1599342	255872562	259954514	9802417842	TTS[+80]FAESC[+57]KPVQQPSAFGSM[+16]K	0.0295493	0.016749	0.0285821	0.0263036	0.00625054
VGEEEHVY[+80]SFPNK	37794755	373130240	851461	134719296	68528096	491820416	8649	136556204	2051119	44473432	109234080	1180699588	VGEEEHVY[+80]SFPNK	0.101291	0.00632026	0.139336	0.0001	0.0461201
VIEDNEY[+80]TAR	17642	27543086	530125	245049056	3907842	909073856	3636050	839872192	961675	138578816	9053334	2160117006	VIEDNEY[+80]TAR	0.000640524	0.00216334	0.00429871	0.00432929	0.00693955
VLPPEVADGGVVDSGVY[+80]AVPPPAER	3634558	136611539	4284385	101978748	56134091	53238460	5296276	82743084	234799	16648663	69584109	391220494	VLPPEVADGGVVDSGVY[+80]AVPPPAER	0.0266051	0.0420125	1.05439	0.0640087	0.0141032
VPQT[+80]PLHTSR	16869011	110947632	5814585	2583963264	39055198	5068648448	908471	1828159360	310095	239992776	62957360	9831711480	VPQT[+80]PLHTSR	0.152045	0.00225026	0.00770525	0.000496932	0.0012921
VTS[+80]GGVSESPSGFSK	57859732	598968640	70087280	902196672	150431696	1757414656	66117760	793195392	14180894	196078224	358677362	4247853584	VTS[+80]GGVSESPSGFSK	0.0965989	0.0776851	0.0855983	0.0833562	0.0723226
VY[+80]ENVTGLVK	2424849	1450896256	1477812	450289600	3001191	809740928	1018176579	286941280	130025	78953248	1025210456	3076821312	VY[+80]ENVTGLVK	0.00167128	0.00328191	0.00370636	3.54838	0.00164686
WPGS[+80]PTSR	329508	3075003	26138658	63212688	298771232	81846400	43188240	55020728	9401621	9393339	377829259	212548158	WPGS[+80]PTSR	0.107157	0.413503	3.65039	0.784945	1.00088
YC[+57]RPESQEHPEADPGSAAPY[+80]LK	69789220	448283120	32563667	109949236	9313856	369905200	37914920	102493596	2186791	1615547	151768454	1032246699	YC[+57]RPESQEHPEADPGSAAPY[+80]LK	0.155681	0.29617	0.025179	0.369925	1.35359
YGQFSGLNPGGRPIT[+80]PPR	481496920	3504890560	249833197	1618383240	287259120	1954056656	171131968	1154326528	32592572	222316064	1222313777	8453973048	YGQFSGLNPGGRPIT[+80]PPR	0.137379	0.154372	0.147007	0.148253	0.146605
YMEDSTY[+80]YK	0	0	11845	5517636	526474	30267864	504523	27381072	246917	5236414	1289759	68402986	YMEDSTY[+80]YK		0.00214675	0.0173938	0.018426	0.0471538
YMS[+80]FTDK	475692	1342301	5662925	48314720	12045724	129099856	5338308	50565672	905386	8940857	24428035	238263406	YMS[+80]FTDK	0.354385	0.117209	0.0933055	0.105572	0.101264
YPRPAS[+80]VPPS[+80]PSLSR	216905792	901209632	36844212	146559792	57749904	286042816	9775369	70788816	31310074	41874156	352585351	1446475212	YPRPAS[+80]VPPS[+80]PSLSR	0.240683	0.251394	0.201893	0.138092	0.747718
YSSS[+80]QPEPR	40794	5851288	805531	16473540	0	65356360	2029683	163269584	128215	10743094	3004223	261693866	YSSS[+80]QPEPR	0.0069718	0.0488985	0.0001	0.0124315	0.0119346
YVDSEGHLY[+80]TVPIR	42319763	850365152	1940569	267013476	16588915	528258616	4176849	227754120	2742183	55518500	67768279	1928909864	YVDSEGHLY[+80]TVPIR	0.0497666	0.00726768	0.031403	0.0183393	0.0493922
YYTPVPC[+57]ES[+80]ATAK	94218304	91312976	14717650	261904192	774227456	307026464	2024468	207314112	3005410	40919776	888193288	908477520	YYTPVPC[+57]ES[+80]ATAK	1.03182	0.0561948	2.5217	0.00976522	0.0734464
Grand Total	38086482342	111749687511	31400773273	43582724159	61484574171	94913390349	32989099298	49921892859	6373324564	8899542312	170334253648	309067237190

## Sheet: MS2 Integrations (Figure 5b)
													Minimum Value:	0.0001	0.01
	Site												Totals Light:	81	69	71	70	63
	A		B		C		D		E		Total Sum of light Total Area Fragment	Total Sum of heavy Total Area Fragment	Totals Heavy:	121	130	125	130	121
Peptide Modified Sequence	Sum of light Total Area Fragment	Sum of heavy Total Area Fragment	Sum of light Total Area Fragment	Sum of heavy Total Area Fragment	Sum of light Total Area Fragment	Sum of heavy Total Area Fragment	Sum of light Total Area Fragment	Sum of heavy Total Area Fragment	Sum of light Total Area Fragment	Sum of heavy Total Area Fragment			Peptide	A	B	C	D	E
AAS[+80]MDNNSK	0	1161669	0	0	0	0	0	1133502	0	0	0	2295171	AAS[+80]MDNNSK	0.0001			0.0001
AAS[+80]MDSSSK	0	473286	0	0	0	0	0	1891704	0	0	0	2364990	AAS[+80]MDSSSK	0.0001			0.0001
AHT[+80]FSHPPSSTK	0	0	46738	8713305	115306	10292301	68424	5915689	27580	6342771	258048	31264066	AHT[+80]FSHPPSSTK		0.00536398	0.0112031	0.0115665	0.00434826
AIS[+80]ETEENSDELSGER	259294	14068121	277432	14976510	385810	22231010	295644	7915474	12264	4675608	1230444	63866723	AIS[+80]ETEENSDELSGER	0.0184313	0.0185245	0.0173546	0.0373501	0.00262297
ALGADDSYY[+80]TAR	17783	32172618	10853	25922058	0	33503466	0	44083792	27302	23360700	55938	159042634	ALGADDSYY[+80]TAR	0.000552737	0.000418678	0.0001	0.0001	0.00116871
ALPNNTSSS[+80]PQPK	42447	1645376	59674	28923728	16988	27478002	582087	80035480	46818	26362978	748014	164445564	ALPNNTSSS[+80]PQPK	0.0257978	0.00206315	0.00061824	0.00727286	0.0017759
ALS[+80]RQLSSGVSEIR	12623858	49843994	7022249	35078819	8612858	34057060	4932655	27473973	1196847	7002264	34388467	153456110	ALS[+80]RQLSSGVSEIR	0.253267	0.200185	0.252895	0.179539	0.170923
AREGS[+80]FESR	3725	1823684	23734	3862469	22933	11609944	183194	10973776	35989	7198118	269575	35467991	AREGS[+80]FESR	0.00204257	0.00614477	0.00197529	0.0166938	0.00499978
ASSDGEGTM[+16]SRPAS[+80]VDGSPVSPSTNR	3506161	81391600	33613	6562901	44106	15050650	23480	4686929	0	2648774	3607360	110340854	ASSDGEGTM[+16]SRPAS[+80]VDGSPVSPSTNR	0.0430777	0.00512167	0.0029305	0.00500968	0.0001
ASSDGEGTMSRPAS[+80]VDGSPVSPSTNR	983261	15472529	1118658	11367979	1944661	25022352	1160461	7325225	88444	2249170	5295485	61437255	ASSDGEGTMSRPAS[+80]VDGSPVSPSTNR	0.0635488	0.0984043	0.077717	0.15842	0.039323
AVS[+80]MDNSNKYTK	0	0	0	1623735	9990	4758477	8364	5576300	4615	1134477	22969	13092989	AVS[+80]MDNSNKYTK		0.0001	0.00209941	0.00149992	0.00406795
AYS[+80]FC[+57]GTVEYMAPEVVNRR	70198392	99326768	11615696	11403152	7363187	8480638	12184282	12004586	9332939	15202358	110694496	146417502	AYS[+80]FC[+57]GTVEYMAPEVVNRR	0.706742	1.01864	0.868235	1.01497	0.613914
C[+57]SDVSELSSS[+80]PPGPYHQEPYVC[+57]KPEER	153660004	63704248	19985584	9736864	14757551	7170486	11476763	8342829	11732373	4271791	211612275	93226218	C[+57]SDVSELSSS[+80]PPGPYHQEPYVC[+57]KPEER	2.41208	2.05257	2.0581	1.37564	2.74648
C[+57]SS[+80]VTGVQR	0	0	0	0	0	0	2029225	1828535	242229	118722	2271454	1947257	C[+57]SS[+80]VTGVQR				1.10975	2.0403
DIY[+80]ETDY[+80]YR	0	0	0	6541798	0	28072008	0	12642379	0	16841176	0	64097361	DIY[+80]ETDY[+80]YR		0.0001	0.0001	0.0001	0.0001
DIY[+80]ETDYYR	85119	37104412	6416	41365472	0	81559872	34088	81277208	9852	31745058	135475	273052022	DIY[+80]ETDYYR	0.00229404	0.000155105	0.0001	0.000419404	0.000310348
EAASS[+80]PAGEPLR	38218	3424024	2945884	49038520	7146974	79565152	1883890	32265866	907452	20574824	12922418	184868386	EAASS[+80]PAGEPLR	0.0111617	0.0600729	0.0898254	0.0583865	0.044105
EGIAISDTTTT[+80]FC[+57]GTPEYLAPEVIR	342221	37400492	0	9172768	0	16338591	0	14909734	9213	926179	351434	78747764	EGIAISDTTTT[+80]FC[+57]GTPEYLAPEVIR	0.00915017	0.0001	0.0001	0.0001	0.00994732
EIGGGEAGAVIGGSAGAS[+80]PPSTLTPDSR	1819985	18342356	61340	2289222	733015	7843174	0	1084343	32116	661859	2646456	30220954	EIGGGEAGAVIGGSAGAS[+80]PPSTLTPDSR	0.0992231	0.0267951	0.093459	0.0001	0.0485239
ETTSHNSLTT[+80]PC[+57]YTPYYVAPEVLGPEK	10735196	27769880	6403875	13383632	3548593	10594517	2246582	2605637	961225	3132883	23895471	57486549	ETTSHNSLTT[+80]PC[+57]YTPYYVAPEVLGPEK	0.386577	0.478486	0.334946	0.862201	0.306818
FHS[+80]LPFSLTK	1113993	202757190	22966	22023333	65602	60929800	0	12465217	74326	16300754	1276887	314476294	FHS[+80]LPFSLTK	0.00549422	0.0010428	0.00107668	0.0001	0.00455967
FQDLLSEENESTALPQVLAQPS[+80]TSR	272783	23221464	0	8544422	143846	22511518	10392	10299290	2383	2732386	429404	67309080	FQDLLSEENESTALPQVLAQPS[+80]TSR	0.011747	0.0001	0.00638988	0.001009	0.000872132
GDKQVEY[+80]LDLDLDSGK	1429642	233776296	151129	41757124	861691	67443869	13504	15949328	112164	6332701	2568130	365259318	GDKQVEY[+80]LDLDLDSGK	0.00611543	0.00361924	0.0127764	0.000846681	0.0177119
GFS[+80]FVATGLMEDDGKPR	24817366	29135583	8517855	10465066	6857551	10463563	5433028	8227865	2234972	3764479	47860772	62056556	GFS[+80]FVATGLMEDDGKPR	0.851789	0.813932	0.655374	0.660321	0.5937
GHGQPGADAEKPFY[+80]VNVEFHHER	718330	58507002	65790	6761273	26900	6663142	0	875272	0	0	811020	72806689	GHGQPGADAEKPFY[+80]VNVEFHHER	0.0122777	0.00973042	0.00403713	0.0001
GLC[+57]TSPAEHQYFMT[+80]EYVATR	524355	4443961	0	1630605	0	1226956	0	622453	0	0	524355	7923975	GLC[+57]TSPAEHQYFMT[+80]EYVATR	0.117993	0.0001	0.0001	0.0001
GPS[+80]WDPFRDWYPHSR	972419824	167969306	315650413	41514328	588214364	59835584	495404595	75468080	194789468	29687533	2566478664	374474831	GPS[+80]WDPFRDWYPHSR	5.78927	7.60341	9.83051	6.56443	6.56132
GTGY[+80]IKTELISVSEVHPSR	180229	28940167	8074	1984922	59903	14669691	0	1195255	0	0	248206	46790035	GTGY[+80]IKTELISVSEVHPSR	0.00622764	0.00406767	0.00408345	0.0001
GTYFPAILNPPPS[+80]PATER	8027690	409553328	2631587	102560224	785622	56742514	2669824	70531772	469692	44284809	14584415	683672647	GTYFPAILNPPPS[+80]PATER	0.0196011	0.0256589	0.0138454	0.0378528	0.0106062
GYT[+80]ISDSAPSR	56978	66083592	28745	73058768	0	148955264	45298	133132120	5553	29877580	136574	451107324	GYT[+80]ISDSAPSR	0.000862211	0.00039345	0.0001	0.000340248	0.000185858
HIQS[+80]NLDFSPVNSASSEENVK	966069	24014250	361856	13528340	77938	10624201	561345	10246623	50148	4460722	2017356	62874136	HIQS[+80]NLDFSPVNSASSEENVK	0.040229	0.026748	0.00733589	0.0547834	0.0112421
HLLAPGPQDIY[+80]DVPPVR	405719	353595960	8059	61332410	151605	82124762	0	41372819	132401	25670649	697784	564096600	HLLAPGPQDIY[+80]DVPPVR	0.00114741	0.000131399	0.00184603	0.0001	0.00515768
HSS[+80]ETFSSTPSATR	54179	21629448	1409066	27139582	3303987	59139800	1280405	34870747	281419	15554980	6329056	158334557	HSS[+80]ETFSSTPSATR	0.00250487	0.0519192	0.0558674	0.0367186	0.0180919
HVS[+80]ISYDIPPTPGNTYQIPR	1515001	147379776	7524	17697196	75898	8611893	26471	37740928	390678	11706559	2015572	223136352	HVS[+80]ISYDIPPTPGNTYQIPR	0.0102796	0.000425152	0.00881316	0.000701387	0.0333726
IADPEHDHTGFLT[+80]EYVATR	252462	29754665	1436	4777978	8248	5645384	0	4229421	15486	1266049	277632	45673497	IADPEHDHTGFLT[+80]EYVATR	0.00848479	0.000300546	0.00146102	0.0001	0.0122318
IADPEHDHTGFLTEY[+80]VATR	118813172	15955298	20916869	2224725	38560816	3602382	15929368	1878819	14376235	641855	208596460	24303079	IADPEHDHTGFLTEY[+80]VATR	7.44663	9.402	10.7043	8.47839	22.3979
ITSPDKPRPMPMDTSVYESPY[+80]SDPEELK	226468	40825316	0	33078885	0	46639607	8023	39223082	432876	17643960	667367	177410850	ITSPDKPRPMPMDTSVYESPY[+80]SDPEELK	0.00554724	0.0001	0.0001	0.000204548	0.0245339
IVIGYQSHADTATKSGS[+80]TTK	338244	3689864	0	0	71495	1032385	0	134697	17338	1276002	427077	6132948	IVIGYQSHADTATKSGS[+80]TTK	0.0916684		0.0692523	0.0001	0.0135878
KFELLPTPPLS[+80]PSRR	17000751	207571045	694009	29224513	4469592	61282529	2070232	21064646	629294	14347132	24863878	333489865	KFELLPTPPLS[+80]PSRR	0.0819033	0.0237475	0.0729342	0.0982799	0.043862
KGSGDYM[+16]PM[+16]S[+80]PK	0	0	0	288148	0	0	85850	238232	0	0	85850	526380	KGSGDYM[+16]PM[+16]S[+80]PK		0.0001		0.360363
KGSGDYMPMS[+80]PK	0	0	1858	13524816	768653	18715825	47292	6099490	6441	3772053	824244	42112184	KGSGDYMPMS[+80]PK		0.000137377	0.0410697	0.00775344	0.00170756
KTGTTVPESIHS[+80]FIGDGLVKPEALNKK	1056417	47347176	28729	4544999	202100	13008477	0	4149666	0	0	1287246	69050318	KTGTTVPESIHS[+80]FIGDGLVKPEALNKK	0.0223121	0.00632101	0.015536	0.0001
LC[+57]DFGISGQLVDS[+80]IAK	4497422	117649011	164668	12578093	210847	33908166	371619	23112444	19996	6377131	5264552	193624845	LC[+57]DFGISGQLVDS[+80]IAK	0.0382275	0.0130917	0.00621818	0.0160787	0.00313558
LC[+57]DFGISGQLVDSIAKT[+80]R	128989	20273582	14517	2710733	58776	3992409	0	2009735	7514	2826399	209796	31812858	LC[+57]DFGISGQLVDSIAKT[+80]R	0.00636242	0.00535538	0.0147219	0.0001	0.00265851
LC[+57]DFGVSGQLIDS[+80]MANSFVGTR	551915	10068236	0	648974	27576	2384342	538588	8585107	13814	1968616	1131893	23655275	LC[+57]DFGVSGQLIDS[+80]MANSFVGTR	0.0548174	0.0001	0.0115655	0.0627352	0.00701711
LFQGYS[+80]FVAPSILFK	17138753	1464806608	0	9380859	6032581	817030312	2460761	354731264	314329	80657169	25946424	2726606212	LFQGYS[+80]FVAPSILFK	0.0117004	0.0001	0.00738355	0.00693697	0.0038971
LGS[+80]VDSFER	39729968	683426752	34945328	515198176	38316204	725687488	25751866	539649856	10396191	135312064	149139557	2599274336	LGS[+80]VDSFER	0.0581335	0.0678289	0.0527999	0.0477196	0.0768312
LIEDNEY[+80]TAR	2082637	3079308	10365455	13939543	37319720	18910704	15617874	19908864	4519464	8166182	69905150	64004601	LIEDNEY[+80]TAR	0.676333	0.743601	1.97347	0.784468	0.553437
LIEDNEY[+80]TARQGAK	0	6398936	24338	10938959	0	6652197	0	7123915	12819	9600820	37157	40714827	LIEDNEY[+80]TARQGAK	0.0001	0.00222489	0.0001	0.0001	0.0013352
LIIQSSNGHITTT[+80]PTPTQFLC[+57]PK	1252473	980758556	94431	198665303	633520	562917526	0	149566231	82026	67638736	2062450	1959546352	LIIQSSNGHITTT[+80]PTPTQFLC[+57]PK	0.00127705	0.000475327	0.00112542	0.0001	0.00121271
LIIQSSNGHITTTPT[+80]PTQFLC[+57]PK	360103	136283164	17754	23939905	424319	56462806	0	9370758	100732	7719556	902908	233776189	LIIQSSNGHITTTPT[+80]PTQFLC[+57]PK	0.00264231	0.000741607	0.00751502	0.0001	0.0130489
LLDDRHDS[+80]GLDSMKDEEYEQMVK	0	0	73828	632504	0	0	0	932414	0	0	73828	1564918	LLDDRHDS[+80]GLDSMKDEEYEQMVK		0.116723		0.0001
LLDIDETEY[+80]HADGGKVPIK	1995844	71503473	118546	13083557	301379	17531206	47693	9679521	27160	9971790	2490622	121769547	LLDIDETEY[+80]HADGGKVPIK	0.0279125	0.00906069	0.017191	0.00492721	0.00272368
LNT[+80]SDFQK	646292	1529917	7977861	17240968	11726900	34150080	11790539	25969804	4658687	11342710	36800279	90233479	LNT[+80]SDFQK	0.422436	0.462727	0.343393	0.45401	0.410721
LQALKEEPQTVPEMPGETPPLS[+80]PIDMESQER	982068	2189769	4334727	5403243	956564	1089496	4663811	3425958	644515	1906859	11581685	14015325	LQALKEEPQTVPEMPGETPPLS[+80]PIDMESQER	0.44848	0.802245	0.877988	1.36132	0.337998
LQTTDNLLPMS[+80]PEEFDEVSR	19180646	13166797	45409572	11959818	6863309	5958802	18212062	7352927	4415431	3131583	94081020	41569927	LQTTDNLLPMS[+80]PEEFDEVSR	1.45674	3.79684	1.15179	2.47685	1.40997
LRTHS[+80]IESSGK	0	0	139931	4739478	47829	6097427	41774	1414971	5810	811454	235344	13063330	LRTHS[+80]IESSGK		0.0295246	0.00784413	0.0295229	0.00715999
LS[+80]SLRASTSKSESSQK	0	0	1239507	3060309	4216852	8990835	891847	2578493	288618	835701	6636824	15465338	LS[+80]SLRASTSKSESSQK		0.405027	0.469017	0.345879	0.34536
LSSLRAS[+80]TSKSESSQK	0	0	138	3926695	42757	9565117	21741	421409	1360	716057	65996	14629278	LSSLRAS[+80]TSKSESSQK		0.0001	0.0044701	0.0515912	0.00189929
LVDS[+80]KAK	0	1465389	0	4107716	0	4567016	0	1094081	2721	456987	2721	11691189	LVDS[+80]KAK	0.0001	0.0001	0.0001	0.0001	0.00595422
MESMEIIEEIQC[+57]QTQQENLSSNSDGIS[+80]PK	121345	2459113	0	267968	0	0	0	4767168	19145	1466623	140490	8960872	MESMEIIEEIQC[+57]QTQQENLSSNSDGIS[+80]PK	0.049345	0.0001		0.0001	0.0130538
MHLPSPTDSNFY[+80]R	1539383	96318376	257868	36730198	1261780	60171360	72830	9728058	72893	12860050	3204754	215808042	MHLPSPTDSNFY[+80]R	0.0159822	0.0070206	0.0209698	0.00748659	0.00566817
MMSLS[+80]QSR	0	0	0	3783873	0	2061483	22495	7176245	0	2286486	22495	15308087	MMSLS[+80]QSR		0.0001	0.0001	0.00313465	0.0001
MNILGSQS[+80]PLHPSTLSTVIHR	1338310	48355161	223946	14654717	0	7097983	187575	8901182	14607	6498566	1764438	85507609	MNILGSQS[+80]PLHPSTLSTVIHR	0.0276767	0.0152815	0.0001	0.021073	0.00224773
MY[+80]VDPSEINPSMPQR	267760	8283532	34806	17660272	194781	8506606	0	11135952	4521	4303943	501868	49890305	MY[+80]VDPSEINPSMPQR	0.0323244	0.00197086	0.0228976	0.0001	0.00105043
NDSVIVADQT[+80]PTPTR	3135872	291787562	705877	67051845	1116705	146545692	578090	30366343	70068	26465177	5606612	562216619	NDSVIVADQT[+80]PTPTR	0.0107471	0.0105273	0.00762018	0.0190372	0.00264755
NDSVIVADQTPT[+80]PTR	11849977	77710344	1558705	10424989	2632105	26701799	1444898	6021529	432822	4796342	17918507	125655003	NDSVIVADQTPT[+80]PTR	0.152489	0.149516	0.0985741	0.239955	0.09024
NLGYRDS[+80]GYYWEVPPSEVQLLKR	532173	363985104	26867	54398962	0	60762198	193092	88766224	107059	43397574	859191	611310062	NLGYRDS[+80]GYYWEVPPSEVQLLKR	0.00146207	0.000493888	0.0001	0.00217529	0.00246694
NPGFY[+80]VEANPMPTFK	2094223	686758300	40469	528539580	66179	355003520	39931	92199524	46445	99305682	2287247	1761806606	NPGFY[+80]VEANPMPTFK	0.00304943	0.0001	0.000186418	0.000433093	0.000467697
NQPTVYIAAS[+80]PPNTDELMSR	3524166	11846568	843353	2764999	336976	1889604	1026272	4505472	0	0	5730767	21006643	NQPTVYIAAS[+80]PPNTDELMSR	0.297484	0.30501	0.178332	0.227783
NSDLLTS[+80]PDVGLLK	4121117	79405791	1625267	26597106	1071338	36691368	447786	9057179	249923	7546464	7515431	159297908	NSDLLTS[+80]PDVGLLK	0.0518995	0.0611069	0.0291986	0.0494399	0.0331179
NYS[+80]VGSRPLKPLSPLR	52941979	383334368	13591961	105400745	20816602	171289354	11297762	63992760	4121836	39199800	102770140	763217027	NYS[+80]VGSRPLKPLSPLR	0.138109	0.128955	0.121529	0.176548	0.105149
QET[+80]VDC[+57]LKK	0	0	0	669061	0	1069248	0	4535137	0	782341	0	7055787	QET[+80]VDC[+57]LKK		0.0001	0.0001	0.0001	0.0001
QET[+80]VEC[+57]LR	0	0	59087	5733082	61841	7853189	173795	14158222	0	3915931	294723	31660424	QET[+80]VEC[+57]LR		0.0103063	0.00787464	0.0122752	0.0001
QLS[+80]SGVSEIR	2607077120	226836048	2563860992	194401568	4098612480	304019744	3141821696	163485312	516266240	61707096	12927638528	950449768	QLS[+80]SGVSEIR	11.4932	13.1885	13.4814	19.2178	8.3664
RDGPGLERS[+80]PGEPGGAAPER	60121895	230557578	14053644	27524310	49368830	109982402	12448843	18325175	10575339	18380945	146568551	404770410	RDGPGLERS[+80]PGEPGGAAPER	0.260767	0.51059	0.448879	0.67933	0.575343
RDS[+80]SDDWEIPDGQITVGQR	65286386	32528184	15573170	9409188	31815098	18990886	9492962	7913212	6267603	3285924	128435219	72127394	RDS[+80]SDDWEIPDGQITVGQR	2.00707	1.6551	1.67528	1.19963	1.90741
RLS[+80]VELTSSLFR	53658792	713056192	2656272	16161779	14467042	118521049	3247508	24023822	39210	688430	74068824	872451272	RLS[+80]VELTSSLFR	0.0752518	0.164355	0.122063	0.135179	0.0569557
RPHFPQFS[+80]YSASGTA	2504328	92549528	120142	18950334	3020438	56897228	0	0	278649	5151880	5923557	173548970	RPHFPQFS[+80]YSASGTA	0.0270593	0.00633984	0.0530859		0.0540869
RQEELNNQLFLY[+80]DTHQNLR	662865	120823312	137294	22233410	1124470	51691088	0	4906803	69215	8932677	1993844	208587290	RQEELNNQLFLY[+80]DTHQNLR	0.00548623	0.00617512	0.0217537	0.0001	0.00774852
RTS[+80]MGGTQQQFVEGVR	23217446	22754261	15712383	12378760	28948830	23280722	11385372	8556921	5977189	5054672	85241220	72025336	RTS[+80]MGGTQQQFVEGVR	1.02036	1.2693	1.24347	1.33055	1.18251
S[+80]HNNFVAILDLPEGEHQYK	51493331	392298415	4612608	47277259	14514184	161820244	2209747	40298796	1421342	21109198	74251212	662803912	S[+80]HNNFVAILDLPEGEHQYK	0.131261	0.097565	0.0896933	0.0548341	0.0673328
S[+80]LGDEGLNR	15676	5100752	605688	22006754	2360264	68304736	921302	27465104	258496	15970739	4161426	138848085	S[+80]LGDEGLNR	0.00307327	0.0275228	0.0345549	0.0335445	0.0161856
S[+80]LPVSVPVWGFK	192853280	78668264	43939392	7082409	91639888	17727454	73962280	17813980	18267238	4103623	420662078	125395730	S[+80]LPVSVPVWGFK	2.45147	6.20402	5.16938	4.15192	4.45149
S[+80]SEDLSAYASISFQK	1160750	58442148	4775	8250944	0	5361354	0	2748440	1756	1338121	1167281	76141007	S[+80]SEDLSAYASISFQK	0.0198615	0.000578722	0.0001	0.0001	0.00131229
SDSTNSEDNY[+80]VPMNPGSSTLLAMER	100774	1822038	6006	13648241	50383	5689120	0	9845480	12837	2690374	170000	33695253	SDSTNSEDNY[+80]VPMNPGSSTLLAMER	0.0553084	0.000440057	0.00885603	0.0001	0.00477146
SEPIS[+80]PPRDR	3486516	32120678	6151870	70201376	4205442	67117364	6675818	74793920	1834620	25553936	22354266	269787274	SEPIS[+80]PPRDR	0.108544	0.0876318	0.062658	0.0892562	0.071794
SGAQASSTPLS[+80]PTR	36401432	1657025	253078656	13170512	305126912	14454824	159866384	8883769	107602936	5881611	862076320	44047741	SGAQASSTPLS[+80]PTR	21.9679	19.2156	21.109	17.9953	18.2948
SGSPSDNS[+80]GAEEMEVSLAKPK	3339805	6109023	1667756	2667292	1808908	3487108	1634251	2386460	438999	946756	8889719	15596639	SGSPSDNS[+80]GAEEMEVSLAKPK	0.5467	0.625262	0.518742	0.684801	0.463688
SHSESAS[+80]PSALSSSPNNLSPTGWSQPK	737613	4881656	206266	2374445	292430	3100408	350253	2891292	0	0	1586562	13247801	SHSESAS[+80]PSALSSSPNNLSPTGWSQPK	0.151099	0.0868691	0.0943198	0.121141
SHSESASPSALSSS[+80]PNNLSPTGWSQPK	1138836	3906664	1009656	1912359	847021	1426727	827047	1717754	0	0	3822560	8963504	SHSESASPSALSSS[+80]PNNLSPTGWSQPK	0.291511	0.527964	0.593681	0.48147
SIDDEITEAKS[+80]GTATPQR	11458928	121910916	1953603	24019150	1178245	13654364	1428964	20097516	570738	16778725	16590478	196460671	SIDDEITEAKS[+80]GTATPQR	0.0939943	0.0813352	0.0862907	0.0711015	0.0340156
SLAFEEGS[+80]QSTTISSLSEK	412472	102312466	0	17972560	101981	90127892	0	15283684	36636	19356861	551089	245053463	SLAFEEGS[+80]QSTTISSLSEK	0.00403149	0.0001	0.00113151	0.0001	0.00189266
SLEATDSAFDNPDY[+80]WHSR	10608	59230503	845	9920554	0	6097113	0	14012945	83372	3105813	94825	92366928	SLEATDSAFDNPDY[+80]WHSR	0.000179097	0.0001	0.0001	0.0001	0.0268439
SLS[+80]APGNLLTK	12729864	65780752	4449657	20865776	3427147	18967586	3910355	19331896	853006	4398039	25370029	129344049	SLS[+80]APGNLLTK	0.19352	0.213251	0.180684	0.202275	0.193951
SLS[+80]VPAASTAKPPPLPR	23251746	649514112	3286753	144366163	2499552	166214068	5921772	94536394	1012696	61473988	35972519	1116104725	SLS[+80]VPAASTAKPPPLPR	0.0357987	0.0227668	0.0150381	0.0626401	0.0164736
SRTES[+80]ITATSPASMVGGKPGSFR	3256446	18464589	257712	7339814	655790	12466301	795370	5440227	108308	2946411	5073626	46657342	SRTES[+80]ITATSPASMVGGKPGSFR	0.176362	0.0351115	0.052605	0.146202	0.0367593
SSGSGSSVADERVDY[+80]VVVDQQK	83155	43022221	0	2984941	62649	12200860	0	2662796	19403	10484230	165207	71355048	SSGSGSSVADERVDY[+80]VVVDQQK	0.00193284	0.0001	0.0051348	0.0001	0.00185068
SSMS[+80]GLHLVK	40154876	15012314	23526102	7634933	41539276	10823673	26688912	9001945	14151924	4500061	146061090	46972926	SSMS[+80]GLHLVK	2.6748	3.08138	3.83782	2.96479	3.14483
SSS[+80]FPYTTK	183828	14949626	276804	18790084	274000	18058812	375557	30873120	51231	12314560	1161420	94986202	SSS[+80]FPYTTK	0.0122965	0.0147314	0.0151726	0.0121645	0.0041602
SSS[+80]SPELQTLQDILGDPGDKADVGR	20416111	102396178	21118	1591874	10665133	90834454	4491312	14944346	2555973	26019988	38149647	235786840	SSS[+80]SPELQTLQDILGDPGDKADVGR	0.199384	0.0132661	0.117413	0.300536	0.0982311
STS[+80]LNERPK	71577	11734093	828345	47621364	647051	69605720	1898673	102607472	432398	28564936	3878044	260133585	STS[+80]LNERPK	0.00609992	0.0173944	0.00929595	0.0185042	0.0151374
STS[+80]TPNVHMVSTTLPVDSR	117883358	111561842	58035282	48902273	70552048	56996021	46982388	41183921	23909640	21245744	317362716	279889801	STS[+80]TPNVHMVSTTLPVDSR	1.05666	1.18676	1.23784	1.14079	1.12538
SVLEDFFTATEGQY[+80]QPQP	700136	28719425	52782	49814	612507	18467338	0	0	87612	4269200	1453037	51505777	SVLEDFFTATEGQY[+80]QPQP	0.0243785	1.05958	0.033167		0.0205219
T[+80]PKDSPGIPPSAGAHQLFR	176380754	219423034	37043554	18937923	22183694	11171113	43199055	57474016	107852712	55147820	386659769	362153906	T[+80]PKDSPGIPPSAGAHQLFR	0.803839	1.95605	1.98581	0.751628	1.9557
T[+80]PVS[+80]PVKFSPGDFWGR	338258	186414632	9528	70404126	219771	171875596	17290	86174099	24996	38108614	609843	552977067	T[+80]PVS[+80]PVKFSPGDFWGR	0.00181455	0.000135333	0.00127866	0.00020064	0.000655915
T[+80]PVSPVKFSPGDFWGR	428374	147893388	3766	39822442	0	63581446	187136	47189309	29551	13246286	648827	311732871	T[+80]PVSPVKFSPGDFWGR	0.00289651	0.0001	0.0001	0.00396564	0.00223089
TAC[+57]TNFMMT[+80]PYVVTR	49523	1411203	12065	7794583	13687	867133	0	3507125	7860	1394866	83135	14974910	TAC[+57]TNFMMT[+80]PYVVTR	0.0350928	0.00154787	0.0157842	0.0001	0.00563495
TAGTSFMMT[+80]PYVVTR	0	1151644	17157	4992247	0	0	0	1675244	8248	707790	25405	8526925	TAGTSFMMT[+80]PYVVTR	0.0001	0.00343673		0.0001	0.0116532
TAS[+80]FSESRADEVAPAK	144022378	40580524	79360700	23318585	105037340	25072105	68155179	17342531	27598582	6139055	424174179	112452800	TAS[+80]FSESRADEVAPAK	3.54905	3.40332	4.18941	3.92994	4.49557
TDS[+80]YSAGQSVEILDGVELGEPAHK	13665073	111692489	2381909	17979616	4803088	60652129	1203804	7141991	28023	2982992	22081897	200449217	TDS[+80]YSAGQSVEILDGVELGEPAHK	0.122345	0.132478	0.0791908	0.168553	0.00939426
TESITATSPASM[+16]VGGKPGS[+80]FR	160818	5083743	0	626584	0	0	0	0	0	0	160818	5710327	TESITATSPASM[+16]VGGKPGS[+80]FR	0.0316338	0.0001
TESITATSPASMVGGKPGS[+80]FR	321534	1385238	108934	796346	0	0	0	0	0	0	430468	2181584	TESITATSPASMVGGKPGS[+80]FR	0.232115	0.136792
THAVSVSETDDY[+80]AEIIDEEDTYTMPSTR	15845	9904914	4872	3877916	0	8251702	0	2878314	6851	3948530	27568	28861376	THAVSVSETDDY[+80]AEIIDEEDTYTMPSTR	0.00159971	0.00125634	0.0001	0.0001	0.00173508
THFPQFS[+80]YSASIRE	0	86543	0	0	0	0	0	0	0	0	0	86543	THFPQFS[+80]YSASIRE	0.0001
TLT[+80]EPSVDFNHSDDFTPISTVQK	13216212	12024323	3780676	3502398	3098599	2356795	4695108	3062396	994814	675226	25785409	21621138	TLT[+80]EPSVDFNHSDDFTPISTVQK	1.09912	1.07945	1.31475	1.53315	1.47331
TQS[+80]FSLQER	33196	47434272	4202	39308328	0	37457420	0	21762396	19109	13407270	56507	159369686	TQS[+80]FSLQER	0.000699832	0.000106898	0.0001	0.0001	0.00142527
TSPLQT[+80]PAAPGAAAGPALSPVPPVVHLTLR	8232442	559792974	1801312	94801357	0	80988916	2138145	82878676	92272	22274781	12264171	840736704	TSPLQT[+80]PAAPGAAAGPALSPVPPVVHLTLR	0.0147062	0.0190009	0.0001	0.0257985	0.00414244
TSS[+80]FAEPGGGGGGGGGGPGGSASGPGGTGGGK	5115537	6081866	3181203	5748542	9261476	18354740	12611620	9957385	784111	2336494	30953947	42479027	TSS[+80]FAEPGGGGGGGGGGPGGSASGPGGTGGGK	0.841113	0.553393	0.504582	1.26656	0.335593
TTS[+80]FAESC[+57]KPVQQPSAFGSM[+16]K	19913059	163455830	738636	27934182	730986	55490831	750427	58443190	212038	25343950	22345146	330667983	TTS[+80]FAESC[+57]KPVQQPSAFGSM[+16]K	0.121825	0.026442	0.0131731	0.0128403	0.00836641
VGEEEHVY[+80]SFPNK	224364	56707542	2778	20708394	171168	29706644	18650	18975208	23736	12826758	440696	138924546	VGEEEHVY[+80]SFPNK	0.00395651	0.000134149	0.00576194	0.000982861	0.00185051
VIEDNEY[+80]TAR	20874	7786453	95424	31349626	178983	67289256	705355	193663168	39334	41861296	1039970	341949799	VIEDNEY[+80]TAR	0.00268081	0.00304386	0.0026599	0.00364217	0.000939627
VLPPEVADGGVVDSGVY[+80]AVPPPAER	380828	29011209	50703	22617566	96902	15680463	53410	18245356	17106	2431653	598949	87986247	VLPPEVADGGVVDSGVY[+80]AVPPPAER	0.0131269	0.00224175	0.00617979	0.00292732	0.00703472
VPQT[+80]PLHTSR	13325	19643670	20400	271639720	223176	500758944	0	189284408	6564	68966466	263465	1050293208	VPQT[+80]PLHTSR	0.000678336	0.0001	0.000445676	0.0001	0.0001
VTS[+80]GGVSESPSGFSK	10010800	128206416	14019345	162194672	16757855	286563392	10736258	135848496	4948021	68532832	56472279	781345808	VTS[+80]GGVSESPSGFSK	0.0780835	0.0864353	0.0584787	0.0790311	0.0721993
VY[+80]ENVTGLVK	3686034	353155840	0	77552728	5097	111244984	0	49455284	0	27536960	3691131	618945796	VY[+80]ENVTGLVK	0.0104374	0.0001	0.0001	0.0001	0.0001
WPGS[+80]PTSR	13112	675031	1700764	12450383	2480480	11773683	2656185	13737913	662967	3808956	7513508	42445966	WPGS[+80]PTSR	0.0194243	0.136603	0.21068	0.193347	0.174055
YC[+57]RPESQEHPEADPGSAAPY[+80]LK	13552327	79789589	745687	16460993	3811107	30466446	517504	2361582	197904	4458710	18824529	133537320	YC[+57]RPESQEHPEADPGSAAPY[+80]LK	0.169851	0.0453002	0.125092	0.219134	0.0443859
YGQFSGLNPGGRPIT[+80]PPR	44067545	288304640	23575604	118711672	22219066	125256687	14395586	75771024	10157779	52003364	114415580	660047387	YGQFSGLNPGGRPIT[+80]PPR	0.152851	0.198596	0.177388	0.189988	0.195329
YMEDSTY[+80]YK	0	0	0	364289	0	1583667	0	3883928	0	732499	0	6564383	YMEDSTY[+80]YK		0.0001	0.0001	0.0001	0.0001
YMS[+80]FTDK	0	125252	84727	1451321	321178	3658221	237034	3688180	9268	973768	652207	9896742	YMS[+80]FTDK	0.0001	0.0583792	0.0877962	0.0642686	0.00951767
YPRPAS[+80]VPPS[+80]PSLSR	6854302	40742874	3011773	17312420	1978385	9798035	2494981	15857519	1016482	5036442	15355923	88747290	YPRPAS[+80]VPPS[+80]PSLSR	0.168233	0.173966	0.201917	0.157337	0.201825
YSSS[+80]QPEPR	0	891029	45582	1526896	0	3648296	148113	20313942	236	2194730	193931	28574893	YSSS[+80]QPEPR	0.0001	0.0298527	0.0001	0.0072912	0.00010753
YVDSEGHLY[+80]TVPIR	643510	154131176	17246	35325381	72922	37492684	15734	18562578	3634	15822565	753046	261334384	YVDSEGHLY[+80]TVPIR	0.00417508	0.000488204	0.00194497	0.000847619	0.000229672
YYTPVPC[+57]ES[+80]ATAK	29629	13181602	4325	25248440	0	16665787	0	23518028	20437	14249646	54391	92863503	YYTPVPC[+57]ES[+80]ATAK	0.00224775	0.000171298	0.0001	0.0001	0.00143421
Grand Total	5369778354	14219009204	3711914963	4540926735	5798228182	7789129954	4338862807	4384913318	1137285879	1909439563	20356070185	32843418774

## Sheet: Positional Isomers (Figure 7)
	A	B	C	D	E			A	B	C	D	E
SHSESASPSALSSS[+80]PNNLSPTGWSQPK	0.291511	0.527964	0.593681	0.48147			SHSESASPSALSSS[+80]PNNLSPTGWSQPK	-0.535345	-0.277396	-0.226447	-0.317431
SHSESAS[+80]PSALSSSPNNLSPTGWSQPK	0.151099	0.0868691	0.0943198	0.121141			SHSESAS[+80]PSALSSSPNNLSPTGWSQPK	-0.820739	-1.06113	-1.0254	-0.91671
NDSVIVADQTPT[+80]PTR	0.152489	0.149516	0.0985741	0.239955	0.09024		NDSVIVADQTPT[+80]PTR	-0.816761	-0.825312	-1.00624	-0.61987	-1.0446
NDSVIVADQT[+80]PTPTR	0.0107471	0.0105273	0.00762018	0.0190372	0.00264755		NDSVIVADQT[+80]PTPTR	-1.96871	-1.97768	-2.11803	-1.7204	-2.57716
LSSLRAS[+80]TSKSESSQK		0.0001	0.0044701	0.0515912	0.00189929		LSSLRAS[+80]TSKSESSQK		-4	-2.34968	-1.28742	-2.72141
LS[+80]SLRASTSKSESSQK		0.405027	0.469017	0.345879	0.34536		LS[+80]SLRASTSKSESSQK		-0.392516	-0.328812	-0.461076	-0.461728
LIIQSSNGHITTTPT[+80]PTQFLC[+57]PK	0.00264231	0.000741607	0.00751502	0.0001	0.0130489		LIIQSSNGHITTTPT[+80]PTQFLC[+57]PK	-2.57802	-3.12983	-2.12407	-4	-1.88442
LIIQSSNGHITTT[+80]PTPTQFLC[+57]PK	0.00127705	0.000475327	0.00112542	0.0001	0.00121271		LIIQSSNGHITTT[+80]PTPTQFLC[+57]PK	-2.89379	-3.32301	-2.94868	-4	-2.91624
IADPEHDHTGFLTEY[+80]VATR	7.44663	9.402	10.7043	8.47839	22.3979		IADPEHDHTGFLTEY[+80]VATR	0.87196	0.97322	1.02956	0.928314	1.35021
IADPEHDHTGFLT[+80]EYVATR	0.00848479	0.000300546	0.00146102	0.0001	0.0122318		IADPEHDHTGFLT[+80]EYVATR	-2.07136	-3.52209	-2.83534	-4	-1.91251

## Sheet: Underlying Skyline Intensities
Site	Replicate Name	Peptide Modified Sequence	light Total Area MS1	light Total Area Fragment	heavy Total Area MS1	heavy Total Area Fragment
A	GPF_2	AAS[+80]MDNNSK	16769	0	8653461	1161669
A	GPF_1	AAS[+80]MDSSSK	0	0	6715323	473286
A	GPF_6	AIS[+80]ETEENSDELSGER	25852650	259294	46278080	14068121
A	GPF_3	ALGADDSYY[+80]TAR	0	17783	42994976	32172618
A	GPF_4	ALGADDSYY[+80]TAR	0	0	183795600	0
A	GPF_4	ALPNNTSSS[+80]PQPK	1270995	42447	21287704	1645376
A	GPF_4	ALS[+80]RQLSSGVSEIR	480144672	4998003	917546624	17190806
A	GPF_5	ALS[+80]RQLSSGVSEIR	0	0	725493696	0
A	GPF_2	ALS[+80]RQLSSGVSEIR	47019444	7625855	144120960	32653188
A	GPF_2	AREGS[+80]FESR	749756	3725	94515344	1823684
A	GPF_5	ASSDGEGTMSRPAS[+80]VDGSPVSPSTNR	1663469	983261	170875376	15472529
A	GPF_5	ASSDGEGTM[+16]SRPAS[+80]VDGSPVSPSTNR	16633916	3506161	464840672	81391600
A	GPF_4	AYS[+80]FC[+57]GTVEYMAPEVVNRR	368966720	70198392	912556928	99326768
A	GPF_7	C[+57]SDVSELSSS[+80]PPGPYHQEPYVC[+57]KPEER	603000640	97297808	160831536	34814204
A	GPF_4	C[+57]SDVSELSSS[+80]PPGPYHQEPYVC[+57]KPEER	474275904	0	0	0
A	GPF_5	C[+57]SDVSELSSS[+80]PPGPYHQEPYVC[+57]KPEER	554807552	56362196	142284832	28890044
A	GPF_3	DIY[+80]ETDYYR	108060	85119	129284192	37104412
A	GPF_3	EAASS[+80]PAGEPLR	12663578	38218	17487440	3424024
A	GPF_6	EGIAISDTTTT[+80]FC[+57]GTPEYLAPEVIR	16149272	342221	343806912	37400492
A	GPF_5	EIGGGEAGAVIGGSAGAS[+80]PPSTLTPDSR	1999116928	1819985	129239072	18342356
A	GPF_7	ETTSHNSLTT[+80]PC[+57]YTPYYVAPEVLGPEK	64987944	10479260	216164416	26078374
A	GPF_4	ETTSHNSLTT[+80]PC[+57]YTPYYVAPEVLGPEK	839534	255936	3143432	1691506
A	GPF_3	FHS[+80]LPFSLTK	20598446	1098936	1664646400	200904064
A	GPF_1	FHS[+80]LPFSLTK	214292	15057	42262956	1853126
A	GPF_6	FQDLLSEENESTALPQVLAQPS[+80]TSR	4739306	272783	365400928	23221464
A	GPF_6	GDKQVEY[+80]LDLDLDSGK	3970440	494284	1006367680	135516544
A	GPF_3	GDKQVEY[+80]LDLDLDSGK	2818714	935358	610852160	98259752
A	GPF_6	GFS[+80]FVATGLMEDDGKPR	125654816	19432010	74074200	20883152
A	GPF_3	GFS[+80]FVATGLMEDDGKPR	44845924	5385356	41952096	8252431
A	GPF_5	GHGQPGADAEKPFY[+80]VNVEFHHER	0	26261	162769	0
A	GPF_6	GHGQPGADAEKPFY[+80]VNVEFHHER	1756290	24034	70732800	3731956
A	GPF_3	GHGQPGADAEKPFY[+80]VNVEFHHER	2905236	235525	703047296	11457958
A	GPF_2	GHGQPGADAEKPFY[+80]VNVEFHHER	2463114	432510	346810752	43317088
A	GPF_5	GLC[+57]TSPAEHQYFMT[+80]EYVATR	2496246	524355	67276544	4443961
A	GPF_6	GPS[+80]WDPFRDWYPHSR	433040992	95596032	61737532	13096370
A	GPF_7	GPS[+80]WDPFRDWYPHSR	0	0	448851456	0
A	GPF_3	GPS[+80]WDPFRDWYPHSR	3500416512	704635264	767045504	153375776
A	GPF_1	GPS[+80]WDPFRDWYPHSR	34843540	172188528	8584144	686525
A	GPF_2	GPS[+80]WDPFRDWYPHSR	23456276	0	6560378	810635
A	GPF_7	GTGY[+80]IKTELISVSEVHPSR	0	3094	1784281	521796
A	GPF_4	GTGY[+80]IKTELISVSEVHPSR	2617755	128411	96898912	28242812
A	GPF_2	GTGY[+80]IKTELISVSEVHPSR	156077	48724	1835297	175559
A	GPF_6	GTYFPAILNPPPS[+80]PATER	47055260	0	0	0
A	GPF_7	GTYFPAILNPPPS[+80]PATER	191930336	5753288	2634477824	306347264
A	GPF_3	GTYFPAILNPPPS[+80]PATER	22459282	2274402	669024640	103206064
A	GPF_3	GYT[+80]ISDSAPSR	505925	56978	110372632	66083592
A	GPF_4	HIQS[+80]NLDFSPVNSASSEENVK	14306255	966069	217132736	24014250
A	GPF_5	HIQS[+80]NLDFSPVNSASSEENVK	0	0	256115568	0
A	GPF_6	HLLAPGPQDIY[+80]DVPPVR	80536360	323173	531705632	125726680
A	GPF_3	HLLAPGPQDIY[+80]DVPPVR	6068362	82546	594548480	227869280
A	GPF_4	HSS[+80]ETFSSTPSATR	98148	46413	122235952	19916888
A	GPF_2	HSS[+80]ETFSSTPSATR	1047213	7766	5811835	1712560
A	GPF_4	HVS[+80]ISYDIPPTPGNTYQIPR	44242180	1515001	892677440	147379776
A	GPF_4	IADPEHDHTGFLTEY[+80]VATR	1044808768	116917904	141793184	15832782
A	GPF_2	IADPEHDHTGFLTEY[+80]VATR	16779622	1895268	2114615	122516
A	GPF_4	IADPEHDHTGFLT[+80]EYVATR	2590424	236821	495266080	27255022
A	GPF_2	IADPEHDHTGFLT[+80]EYVATR	184403488	15641	23285396	2499643
A	GPF_7	ITSPDKPRPMPMDTSVYESPY[+80]SDPEELK	15047539	33765	116280688	16666376
A	GPF_8	ITSPDKPRPMPMDTSVYESPY[+80]SDPEELK	13693160	0	103176912	10876966
A	GPF_5	ITSPDKPRPMPMDTSVYESPY[+80]SDPEELK	13987312	192703	88291832	13281974
A	GPF_4	IVIGYQSHADTATKSGS[+80]TTK	33071182	338244	331870464	3689864
A	GPF_6	KFELLPTPPLS[+80]PSRR	7610603	1259617	226988800	9435641
A	GPF_3	KFELLPTPPLS[+80]PSRR	247984448	15694460	2848664832	197743024
A	GPF_1	KFELLPTPPLS[+80]PSRR	664301	46674	1752081	392380
A	GPF_4	KTGTTVPESIHS[+80]FIGDGLVKPEALNKK	31988704	267982	245667040	20536812
A	GPF_2	KTGTTVPESIHS[+80]FIGDGLVKPEALNKK	8985878	788435	226672832	26810364
A	GPF_5	LC[+57]DFGISGQLVDS[+80]IAK	18467486	2017650	0	0
A	GPF_6	LC[+57]DFGISGQLVDS[+80]IAK	23754430	1820550	691622656	110287808
A	GPF_2	LC[+57]DFGISGQLVDS[+80]IAK	916344	224637	3394374	0
A	GPF_3	LC[+57]DFGISGQLVDS[+80]IAK	1831171	434585	92963096	7361203
A	GPF_3	LC[+57]DFGISGQLVDSIAKT[+80]R	820428	128989	485064960	20273582
A	GPF_5	LC[+57]DFGVSGQLIDS[+80]MANSFVGTR	2055921	551915	101230336	10068236
A	GPF_5	LFQGYS[+80]FVAPSILFK	22356286	9045078	2478803200	0
A	GPF_6	LFQGYS[+80]FVAPSILFK	9280736	7266843	2475415808	1373840896
A	GPF_2	LFQGYS[+80]FVAPSILFK	2075287	523704	178775264	43330640
A	GPF_3	LFQGYS[+80]FVAPSILFK	2560231	303128	330416768	47635072
A	GPF_2	LGS[+80]VDSFER	185693952	39729968	4361635328	683426752
A	GPF_3	LIEDNEY[+80]TAR	13511508	2082637	25605090	3079308
A	GPF_5	LIEDNEY[+80]TARQGAK	672019	0	24814144	2739203
A	GPF_2	LIEDNEY[+80]TARQGAK	29770818	0	42726984	3659733
A	GPF_5	LIIQSSNGHITTTPT[+80]PTQFLC[+57]PK	45116744	303902	2100451200	135895296
A	GPF_3	LIIQSSNGHITTTPT[+80]PTQFLC[+57]PK	4973099	56201	1935510	387868
A	GPF_5	LIIQSSNGHITTT[+80]PTPTQFLC[+57]PK	9661984	1226590	8931215360	975251200
A	GPF_3	LIIQSSNGHITTT[+80]PTPTQFLC[+57]PK	484665	25883	32239004	5507356
A	GPF_7	LLDIDETEY[+80]HADGGKVPIK	2955707	104160	37951780	7929763
A	GPF_8	LLDIDETEY[+80]HADGGKVPIK	3568401	0	34124808	5302288
A	GPF_4	LLDIDETEY[+80]HADGGKVPIK	1413663	1881971	761293248	56604456
A	GPF_2	LLDIDETEY[+80]HADGGKVPIK	4434767	9713	15585186	1666966
A	GPF_2	LNT[+80]SDFQK	7592010	646292	17538068	1529917
A	GPF_8	LQALKEEPQTVPEMPGETPPLS[+80]PIDMESQER	13351580	982068	13313896	2189769
A	GPF_4	LQTTDNLLPMS[+80]PEEFDEVSR	41019336	317064	249377152	0
A	GPF_5	LQTTDNLLPMS[+80]PEEFDEVSR	90540128	18863582	199074784	13166797
A	GPF_1	LVDS[+80]KAK	392675	0	47906228	1465389
A	GPF_8	MESMEIIEEIQC[+57]QTQQENLSSNSDGIS[+80]PK	0	76084	51856448	2063057
A	GPF_5	MESMEIIEEIQC[+57]QTQQENLSSNSDGIS[+80]PK	638589	45261	10447506	396056
A	GPF_5	MHLPSPTDSNFY[+80]R	11351026	1059435	287122432	78563016
A	GPF_2	MHLPSPTDSNFY[+80]R	5769838	479948	101293712	17755360
A	GPF_4	MNILGSQS[+80]PLHPSTLSTVIHR	28898128	1333445	378249408	44373884
A	GPF_2	MNILGSQS[+80]PLHPSTLSTVIHR	10297033	4865	22761712	3981277
A	GPF_3	MNILGSQS[+80]PLHPSTLSTVIHR	0	0	14336118	0
A	GPF_6	MY[+80]VDPSEINPSMPQR	49592940	185911	4723245	7201991
A	GPF_3	MY[+80]VDPSEINPSMPQR	561929	81849	7075077	1081541
A	GPF_5	NDSVIVADQTPT[+80]PTR	86665480	11849977	681948736	77710344
A	GPF_5	NDSVIVADQT[+80]PTPTR	12495254	2631969	2178194688	286475840
A	GPF_2	NDSVIVADQT[+80]PTPTR	1584355	503903	52040992	5311722
A	GPF_6	NLGYRDS[+80]GYYWEVPPSEVQLLKR	16958376	361079	1162435968	245643248
A	GPF_4	NLGYRDS[+80]GYYWEVPPSEVQLLKR	27107154	171094	496951872	118341856
A	GPF_5	NPGFY[+80]VEANPMPTFK	224819616	1871153	2879248896	283042624
A	GPF_6	NPGFY[+80]VEANPMPTFK	168479536	0	2583500544	322462112
A	GPF_2	NPGFY[+80]VEANPMPTFK	17601032	223070	149326384	36667560
A	GPF_3	NPGFY[+80]VEANPMPTFK	8473136	0	158321792	44586004
A	GPF_8	NQPTVYIAAS[+80]PPNTDELMSR	18404444	2951727	65398832	9899961
A	GPF_4	NQPTVYIAAS[+80]PPNTDELMSR	7270542	572439	30362796	1946607
A	GPF_4	NSDLLTS[+80]PDVGLLK	38530484	4098917	661758720	79225144
A	GPF_2	NSDLLTS[+80]PDVGLLK	161782	22200	2792310	180647
A	GPF_6	NYS[+80]VGSRPLKPLSPLR	12173125	331038	124366088	5582348
A	GPF_3	NYS[+80]VGSRPLKPLSPLR	370826560	52543024	2503133696	376174880
A	GPF_1	NYS[+80]VGSRPLKPLSPLR	1384361	67917	4551142	1577140
A	GPF_2	QLS[+80]SGVSEIR	11897089024	2607077120	1036530752	226836048
A	GPF_7	RDGPGLERS[+80]PGEPGGAAPER	24673624	681879	51119200	1460194
A	GPF_3	RDGPGLERS[+80]PGEPGGAAPER	672149888	54893516	1583503872	113827536
A	GPF_4	RDGPGLERS[+80]PGEPGGAAPER	116786680	0	1402283136	105012496
A	GPF_2	RDGPGLERS[+80]PGEPGGAAPER	17568736	4546500	36645416	10257352
A	GPF_8	RDS[+80]SDDWEIPDGQITVGQR	73465800	14949874	12491200	4959178
A	GPF_4	RDS[+80]SDDWEIPDGQITVGQR	183322176	50336512	94673024	27569006
A	GPF_4	RLS[+80]VELTSSLFR	1263304960	27834154	8205060096	251781264
A	GPF_1	RLS[+80]VELTSSLFR	135822160	25824638	575618048	217769616
A	GPF_2	RLS[+80]VELTSSLFR	141410384	0	954183680	243505312
A	GPF_5	RPHFPQFS[+80]YSASGTA	12183683	1916879	720625152	44578952
A	GPF_2	RPHFPQFS[+80]YSASGTA	1054187	587449	586147136	47970576
A	GPF_5	RQEELNNQLFLY[+80]DTHQNLR	1966287	412409	874028928	112624776
A	GPF_3	RQEELNNQLFLY[+80]DTHQNLR	2340760	250456	40221588	8198536
A	GPF_6	RTS[+80]MGGTQQQFVEGVR	34122160	1122030	43998668	1672119
A	GPF_3	RTS[+80]MGGTQQQFVEGVR	172108016	22095416	167232960	21082142
A	GPF_6	SDSTNSEDNY[+80]VPMNPGSSTLLAMER	24017	100774	8952874	1822038
A	GPF_3	SEPIS[+80]PPRDR	119054624	3486516	348042560	32120678
A	GPF_4	SGAQASSTPLS[+80]PTR	289870272	36401432	933620	1657025
A	GPF_7	SGSPSDNS[+80]GAEEMEVSLAKPK	8093296	0	13351420	0
A	GPF_8	SGSPSDNS[+80]GAEEMEVSLAKPK	4547778	431884	185273456	426054
A	GPF_4	SGSPSDNS[+80]GAEEMEVSLAKPK	43094272	2907921	84688168	5682969
A	GPF_8	S[+80]HNNFVAILDLPEGEHQYK	12852870	3846655	146827264	20238086
A	GPF_4	S[+80]HNNFVAILDLPEGEHQYK	331603584	47098160	1870345600	368030240
A	GPF_2	S[+80]HNNFVAILDLPEGEHQYK	1821499	548516	10766047	4030089
A	GPF_6	SHSESASPSALSSS[+80]PNNLSPTGWSQPK	13233711	1138836	32787756	3906664
A	GPF_6	SHSESAS[+80]PSALSSSPNNLSPTGWSQPK	3739478	737613	37651508	4881656
A	GPF_6	SIDDEITEAKS[+80]GTATPQR	8067816	181734	2237882	0
A	GPF_7	SIDDEITEAKS[+80]GTATPQR	68895040	4900281	876252672	69163648
A	GPF_3	SIDDEITEAKS[+80]GTATPQR	106142376	6376913	975910208	52747268
A	GPF_7	SLAFEEGS[+80]QSTTISSLSEK	5592875	376876	773566080	84600032
A	GPF_3	SLAFEEGS[+80]QSTTISSLSEK	843646	35596	83311720	17712434
A	GPF_4	SLAFEEGS[+80]QSTTISSLSEK	0	0	96414576	0
A	GPF_7	SLEATDSAFDNPDY[+80]WHSR	1627154	0	79305568	18745410
A	GPF_8	SLEATDSAFDNPDY[+80]WHSR	629610	0	76057520	16373613
A	GPF_4	SLEATDSAFDNPDY[+80]WHSR	9545764	10608	232417056	24111480
A	GPF_2	S[+80]LGDEGLNR	20935	15676	12664487	5100752
A	GPF_3	S[+80]LPVSVPVWGFK	776403008	192853280	149211168	38313828
A	GPF_4	S[+80]LPVSVPVWGFK	822540992	0	161404800	40354436
A	GPF_2	SLS[+80]APGNLLTK	633119616	12729864	211829728	65780752
A	GPF_5	SLS[+80]VPAASTAKPPPLPR	19221802	10196160	1070466944	242195328
A	GPF_2	SLS[+80]VPAASTAKPPPLPR	34789080	13055586	1390747648	407318784
A	GPF_4	SRTES[+80]ITATSPASMVGGKPGSFR	20136380	1556414	0	0
A	GPF_5	SRTES[+80]ITATSPASMVGGKPGSFR	24958386	1197815	218246624	17909540
A	GPF_2	SRTES[+80]ITATSPASMVGGKPGSFR	5582321	460578	46002380	0
A	GPF_3	SRTES[+80]ITATSPASMVGGKPGSFR	2624661	41639	12464800	555049
A	GPF_5	S[+80]SEDLSAYASISFQK	14410578	1160750	263092608	58442148
A	GPF_8	SSGSGSSVADERVDY[+80]VVVDQQK	60180236	4054	58176300	5837915
A	GPF_4	SSGSGSSVADERVDY[+80]VVVDQQK	98208672	79101	260163248	15199836
A	GPF_5	SSGSGSSVADERVDY[+80]VVVDQQK	208307088	0	327688096	21984470
A	GPF_2	SSMS[+80]GLHLVK	754303616	40154876	227188976	15012314
A	GPF_2	SSS[+80]FPYTTK	725925	183828	50288332	14949626
A	GPF_5	SSS[+80]SPELQTLQDILGDPGDKADVGR	174584928	20380194	3249803776	101128912
A	GPF_3	SSS[+80]SPELQTLQDILGDPGDKADVGR	2293495	35917	243830	1267266
A	GPF_2	STS[+80]LNERPK	1740224	71577	101049624	11734093
A	GPF_7	STS[+80]TPNVHMVSTTLPVDSR	127334384	26637766	131312016	23024370
A	GPF_3	STS[+80]TPNVHMVSTTLPVDSR	75842112	0	0	0
A	GPF_4	STS[+80]TPNVHMVSTTLPVDSR	681764736	91245592	520100288	88537472
A	GPF_7	SVLEDFFTATEGQY[+80]QPQP	23322808	498562	436370400	24839200
A	GPF_4	SVLEDFFTATEGQY[+80]QPQP	847655	201574	109815152	3880225
A	GPF_6	TAC[+57]TNFMMT[+80]PYVVTR	4093441	49523	30422746	1411203
A	GPF_5	TAGTSFMMT[+80]PYVVTR	12601469	0	1452399	836405
A	GPF_2	TAGTSFMMT[+80]PYVVTR	10494353	0	98554	315239
A	GPF_5	TAS[+80]FSESRADEVAPAK	1228680576	116070776	274425984	32053296
A	GPF_2	TAS[+80]FSESRADEVAPAK	298157440	27951602	65504064	8527228
A	GPF_5	TDS[+80]YSAGQSVEILDGVELGEPAHK	84997312	13641618	1064764672	110076720
A	GPF_3	TDS[+80]YSAGQSVEILDGVELGEPAHK	331198	23455	2647909	1615769
A	GPF_4	TESITATSPASMVGGKPGS[+80]FR	10846148	321534	24409368	1385238
A	GPF_4	TESITATSPASM[+16]VGGKPGS[+80]FR	11778641	160818	140604544	5083743
A	GPF_7	THAVSVSETDDY[+80]AEIIDEEDTYTMPSTR	826636	15845	67625640	9904914
A	GPF_2	THFPQFS[+80]YSASIRE	1049832	0	123624	86543
A	GPF_5	TLT[+80]EPSVDFNHSDDFTPISTVQK	247733152	13216212	156494368	12024323
A	GPF_3	T[+80]PKDSPGIPPSAGAHQLFR	1938110848	170110336	811615552	217903792
A	GPF_2	T[+80]PKDSPGIPPSAGAHQLFR	36196984	6270418	13695580	1519242
A	GPF_6	T[+80]PVSPVKFSPGDFWGR	54493100	386440	344428864	62756900
A	GPF_3	T[+80]PVSPVKFSPGDFWGR	138942	41934	376376928	85136488
A	GPF_6	T[+80]PVS[+80]PVKFSPGDFWGR	3380124	215514	786026368	100871176
A	GPF_3	T[+80]PVS[+80]PVKFSPGDFWGR	116458	122744	475748608	85543456
A	GPF_2	TQS[+80]FSLQER	719608	33196	187519184	47434272
A	GPF_6	TSPLQT[+80]PAAPGAAAGPALSPVPPVVHLTLR	49386756	7211773	2264256512	453978432
A	GPF_4	TSPLQT[+80]PAAPGAAAGPALSPVPPVVHLTLR	15184080	1016604	472660928	103141952
A	GPF_2	TSPLQT[+80]PAAPGAAAGPALSPVPPVVHLTLR	417529	4065	8633809	2672590
A	GPF_3	TSPLQT[+80]PAAPGAAAGPALSPVPPVVHLTLR	0	0	6409313	0
A	GPF_5	TSS[+80]FAEPGGGGGGGGGGPGGSASGPGGTGGGK	33271596	5115537	17871670	6081866
A	GPF_8	TTS[+80]FAESC[+57]KPVQQPSAFGSM[+16]K	1494735	4665716	471885504	31408646
A	GPF_4	TTS[+80]FAESC[+57]KPVQQPSAFGSM[+16]K	111193024	15247343	2389151744	132047184
A	GPF_5	TTS[+80]FAESC[+57]KPVQQPSAFGSM[+16]K	257350	0	961216512	0
A	GPF_5	VGEEEHVY[+80]SFPNK	30748140	18676	273033088	36630856
A	GPF_2	VGEEEHVY[+80]SFPNK	7046615	205688	100097152	20076686
A	GPF_3	VIEDNEY[+80]TAR	17642	20874	27543086	7786453
A	GPF_5	VLPPEVADGGVVDSGVY[+80]AVPPPAER	2709680	194453	132290328	28293618
A	GPF_3	VLPPEVADGGVVDSGVY[+80]AVPPPAER	924878	186375	4321211	717591
A	GPF_3	VPQT[+80]PLHTSR	14268705	3214	98017864	17746598
A	GPF_1	VPQT[+80]PLHTSR	2600306	10111	12929768	1897072
A	GPF_4	VTS[+80]GGVSESPSGFSK	57859732	10010800	598968640	128206416
A	GPF_2	VY[+80]ENVTGLVK	0	673915	0	0
A	GPF_3	VY[+80]ENVTGLVK	2424849	3012119	1450896256	353155840
A	GPF_1	WPGS[+80]PTSR	329508	13112	3075003	675031
A	GPF_5	YC[+57]RPESQEHPEADPGSAAPY[+80]LK	63084512	12166176	398315712	68468160
A	GPF_3	YC[+57]RPESQEHPEADPGSAAPY[+80]LK	6704708	1386151	49967408	11321429
A	GPF_6	YGQFSGLNPGGRPIT[+80]PPR	104872672	13319969	690129536	47346084
A	GPF_7	YGQFSGLNPGGRPIT[+80]PPR	59272952	0	503617344	25108684
A	GPF_3	YGQFSGLNPGGRPIT[+80]PPR	317351296	30747576	2311143680	215849872
A	GPF_1	YMS[+80]FTDK	475692	0	1342301	125252
A	GPF_5	YPRPAS[+80]VPPS[+80]PSLSR	130845792	1556167	715051264	16574738
A	GPF_2	YPRPAS[+80]VPPS[+80]PSLSR	86060000	5298135	186158368	24168136
A	GPF_2	YSSS[+80]QPEPR	40794	0	5851288	891029
A	GPF_5	YVDSEGHLY[+80]TVPIR	39993984	362586	505873824	83025192
A	GPF_2	YVDSEGHLY[+80]TVPIR	2325779	280924	344491328	71105984
A	GPF_4	YYTPVPC[+57]ES[+80]ATAK	94218304	29629	91312976	13181602
B	600w	AHT[+80]FSHPPSSTK	500706	0	37989272	1671121
B	400w	AHT[+80]FSHPPSSTK	2046059	46738	263202144	7042184
B	900w	AIS[+80]ETEENSDELSGER	5689218	259327	88387104	11861011
B	600w	AIS[+80]ETEENSDELSGER	359001	18105	17011600	3115499
B	600w	ALGADDSYY[+80]TAR	84922	10853	85192456	25922058
B	700w	ALGADDSYY[+80]TAR	0	0	81634448	0
B	700w	ALPNNTSSS[+80]PQPK	3615524	59674	347043968	28923728
B	700w	ALS[+80]RQLSSGVSEIR	42090992	476194	138491312	2396529
B	800w	ALS[+80]RQLSSGVSEIR	0	0	136713712	0
B	500w	ALS[+80]RQLSSGVSEIR	65458668	6546055	207533584	32682290
B	500w	AREGS[+80]FESR	3781885	23734	285038752	3862469
B	800w	ASSDGEGTMSRPAS[+80]VDGSPVSPSTNR	7327673	1118658	142180864	11367979
B	800w	ASSDGEGTM[+16]SRPAS[+80]VDGSPVSPSTNR	1225109	33613	34056256	6562901
B	700w	AVS[+80]MDNSNKYTK	605843	0	18083024	1278410
B	400w	AVS[+80]MDNSNKYTK	888546	0	15145704	345325
B	700w	AYS[+80]FC[+57]GTVEYMAPEVVNRR	85834472	11615696	141406208	11403152
B	1000w	C[+57]SDVSELSSS[+80]PPGPYHQEPYVC[+57]KPEER	57054472	7006410	5189601	1754587
B	700w	C[+57]SDVSELSSS[+80]PPGPYHQEPYVC[+57]KPEER	169638304	0	0	0
B	800w	C[+57]SDVSELSSS[+80]PPGPYHQEPYVC[+57]KPEER	245077088	12979174	66720964	7982277
B	600w	DIY[+80]ETDYYR	123753	6416	198462688	41365472
B	600w	DIY[+80]ETDY[+80]YR	569319	0	7992116	0
B	700w	DIY[+80]ETDY[+80]YR	591383	0	39251988	6541798
B	600w	EAASS[+80]PAGEPLR	28480580	2945884	292019392	49038520
B	900w	EGIAISDTTTT[+80]FC[+57]GTPEYLAPEVIR	294937	0	81037776	8982619
B	700w	EGIAISDTTTT[+80]FC[+57]GTPEYLAPEVIR	45638	0	2355874	190149
B	800w	EIGGGEAGAVIGGSAGAS[+80]PPSTLTPDSR	5885659	61340	29436784	2289222
B	1000w	ETTSHNSLTT[+80]PC[+57]YTPYYVAPEVLGPEK	36003044	6298833	88740256	13112104
B	700w	ETTSHNSLTT[+80]PC[+57]YTPYYVAPEVLGPEK	5368889	105042	6837678	271528
B	600w	FHS[+80]LPFSLTK	2552324	18339	198420416	13622381
B	400w	FHS[+80]LPFSLTK	1185978	4627	159983920	8400952
B	900w	FQDLLSEENESTALPQVLAQPS[+80]TSR	616103	0	125656880	8544422
B	900w	GDKQVEY[+80]LDLDLDSGK	2166095	9672	85730992	16858524
B	600w	GDKQVEY[+80]LDLDLDSGK	964913	141457	188426176	24898600
B	900w	GFS[+80]FVATGLMEDDGKPR	18804744	3576182	13734236	3221041
B	600w	GFS[+80]FVATGLMEDDGKPR	44722060	4941673	38640932	7244025
B	600w	GHGQPGADAEKPFY[+80]VNVEFHHER	0	9244	16982954	442994
B	500w	GHGQPGADAEKPFY[+80]VNVEFHHER	318743	56546	64598812	6318279
B	800w	GLC[+57]TSPAEHQYFMT[+80]EYVATR	0	0	37709936	1630605
B	900w	GPS[+80]WDPFRDWYPHSR	49594716	5161738	10398053	543641
B	1000w	GPS[+80]WDPFRDWYPHSR	0	0	91402776	0
B	600w	GPS[+80]WDPFRDWYPHSR	1881153536	308847264	239696512	40489748
B	400w	GPS[+80]WDPFRDWYPHSR	47990832	1641411	10353150	480939
B	500w	GPS[+80]WDPFRDWYPHSR	0	0	0	0
B	700w	GTGY[+80]IKTELISVSEVHPSR	1770869	7996	9039369	1646211
B	500w	GTGY[+80]IKTELISVSEVHPSR	1971500	78	1671911	338711
B	900w	GTYFPAILNPPPS[+80]PATER	1249342	0	0	0
B	1000w	GTYFPAILNPPPS[+80]PATER	8490839	554856	259348432	33520384
B	600w	GTYFPAILNPPPS[+80]PATER	21131008	2076731	580104128	69039840
B	600w	GYT[+80]ISDSAPSR	5502972	28745	438835264	73058768
B	700w	HIQS[+80]NLDFSPVNSASSEENVK	7275002	361856	90777408	13528340
B	800w	HIQS[+80]NLDFSPVNSASSEENVK	0	0	469642240	0
B	900w	HLLAPGPQDIY[+80]DVPPVR	19996942	0	18898128	5297966
B	600w	HLLAPGPQDIY[+80]DVPPVR	1526045	8059	192048560	56034444
B	700w	HSS[+80]ETFSSTPSATR	3747714	224168	66116800	6584160
B	500w	HSS[+80]ETFSSTPSATR	7432892	1184898	117279808	20555422
B	700w	HVS[+80]ISYDIPPTPGNTYQIPR	23207548	7524	188246304	17697196
B	700w	IADPEHDHTGFLTEY[+80]VATR	143149104	15953058	18366948	1769262
B	500w	IADPEHDHTGFLTEY[+80]VATR	48209612	4963811	7588800	455463
B	700w	IADPEHDHTGFLT[+80]EYVATR	1969369	926	42506644	2704829
B	500w	IADPEHDHTGFLT[+80]EYVATR	8615012	510	33223220	2073149
B	1000w	ITSPDKPRPMPMDTSVYESPY[+80]SDPEELK	537171	0	72172024	9401367
B	1100w	ITSPDKPRPMPMDTSVYESPY[+80]SDPEELK	0	0	0	0
B	800w	ITSPDKPRPMPMDTSVYESPY[+80]SDPEELK	733832	0	242554816	23677518
B	900w	KFELLPTPPLS[+80]PSRR	1264426	37902	21269576	914232
B	600w	KFELLPTPPLS[+80]PSRR	45528008	537699	587439744	24882808
B	400w	KFELLPTPPLS[+80]PSRR	10716008	118408	55437216	3427473
B	600w	KGSGDYMPMS[+80]PK	184500	1858	179235936	10198017
B	400w	KGSGDYMPMS[+80]PK	45859	0	53976252	3326799
B	700w	KGSGDYM[+16]PM[+16]S[+80]PK	35905	0	6692860	288148
B	700w	KTGTTVPESIHS[+80]FIGDGLVKPEALNKK	1738578	2984	14441207	745655
B	500w	KTGTTVPESIHS[+80]FIGDGLVKPEALNKK	1362078	25745	46485656	3799344
B	800w	LC[+57]DFGISGQLVDS[+80]IAK	0	0	0	0
B	900w	LC[+57]DFGISGQLVDS[+80]IAK	4660384	147989	83347120	9454604
B	500w	LC[+57]DFGISGQLVDS[+80]IAK	0	0	0	0
B	600w	LC[+57]DFGISGQLVDS[+80]IAK	1125259	16679	69433712	3123489
B	600w	LC[+57]DFGISGQLVDSIAKT[+80]R	962052	14517	81415776	2710733
B	800w	LC[+57]DFGVSGQLIDS[+80]MANSFVGTR	1055080	0	1688348	648974
B	800w	LFQGYS[+80]FVAPSILFK	0	0	125829088	0
B	900w	LFQGYS[+80]FVAPSILFK	181820	0	44565252	6815278
B	500w	LFQGYS[+80]FVAPSILFK	208319	0	21093218	2565581
B	600w	LFQGYS[+80]FVAPSILFK	0	0	0	0
B	500w	LGS[+80]VDSFER	181027088	34945328	4098587136	515198176
B	600w	LIEDNEY[+80]TAR	90177272	10365455	96081016	13939543
B	800w	LIEDNEY[+80]TARQGAK	415292	0	25739884	2037339
B	500w	LIEDNEY[+80]TARQGAK	18109850	24338	133679888	8901620
B	800w	LIIQSSNGHITTTPT[+80]PTQFLC[+57]PK	9306067	17754	379054016	23163732
B	600w	LIIQSSNGHITTTPT[+80]PTQFLC[+57]PK	9341542	0	17082036	776173
B	800w	LIIQSSNGHITTT[+80]PTPTQFLC[+57]PK	16600514	72338	2702196224	187947424
B	600w	LIIQSSNGHITTT[+80]PTPTQFLC[+57]PK	12595582	22093	127715336	10717879
B	700w	LLDDRHDS[+80]GLDSMKDEEYEQMVK	865979	73828	17973086	632504
B	700w	LLDIDETEY[+80]HADGGKVPIK	3930062	81953	133091816	8401785
B	500w	LLDIDETEY[+80]HADGGKVPIK	1318898	36593	53526848	4681772
B	500w	LNT[+80]SDFQK	165173088	7977861	335978112	17240968
B	1100w	LQALKEEPQTVPEMPGETPPLS[+80]PIDMESQER	20882708	1500103	24063146	3219677
B	800w	LQALKEEPQTVPEMPGETPPLS[+80]PIDMESQER	25719778	2834624	26971662	2183566
B	700w	LQTTDNLLPMS[+80]PEEFDEVSR	152925328	24504648	89191200	0
B	800w	LQTTDNLLPMS[+80]PEEFDEVSR	182512032	20904924	207575200	11959818
B	600w	LRTHS[+80]IESSGK	959947	3917	12598714	659952
B	400w	LRTHS[+80]IESSGK	5132261	136014	72270872	4079526
B	500w	LSSLRAS[+80]TSKSESSQK	1632526	138	90610448	3926695
B	600w	LSSLRAS[+80]TSKSESSQK	0	0	294779168	0
B	500w	LS[+80]SLRASTSKSESSQK	34714172	1239507	53646352	3060309
B	600w	LS[+80]SLRASTSKSESSQK	0	0	294779168	0
B	400w	LVDS[+80]KAK	1322701	0	204763024	4107716
B	1100w	MESMEIIEEIQC[+57]QTQQENLSSNSDGIS[+80]PK	227950	0	6699244	158299
B	800w	MESMEIIEEIQC[+57]QTQQENLSSNSDGIS[+80]PK	67182	0	3136090	109669
B	800w	MHLPSPTDSNFY[+80]R	7264265	197038	72516792	18897406
B	500w	MHLPSPTDSNFY[+80]R	6722887	60830	170060320	17832792
B	500w	MMSLS[+80]QSR	98102	0	63333916	3783873
B	700w	MNILGSQS[+80]PLHPSTLSTVIHR	5029988	86791	63034168	7394739
B	500w	MNILGSQS[+80]PLHPSTLSTVIHR	4846295	137155	36101848	7259978
B	600w	MNILGSQS[+80]PLHPSTLSTVIHR	0	0	36024144	0
B	900w	MY[+80]VDPSEINPSMPQR	1132171	3509	34002496	10606238
B	600w	MY[+80]VDPSEINPSMPQR	35989	31297	36948964	7054034
B	800w	NDSVIVADQTPT[+80]PTR	5471592	1277836	76893912	7338451
B	500w	NDSVIVADQTPT[+80]PTR	2185924	280869	43318564	3086538
B	800w	NDSVIVADQT[+80]PTPTR	3032046	629215	477154432	51963968
B	500w	NDSVIVADQT[+80]PTPTR	815968	76662	136473616	15087877
B	900w	NLGYRDS[+80]GYYWEVPPSEVQLLKR	4043526	13278	86324376	22804804
B	700w	NLGYRDS[+80]GYYWEVPPSEVQLLKR	7973110	13589	185464816	31594158
B	800w	NPGFY[+80]VEANPMPTFK	2982226	35163	1949052032	163421264
B	900w	NPGFY[+80]VEANPMPTFK	2029828	0	2273198848	241903152
B	500w	NPGFY[+80]VEANPMPTFK	638220	5306	469437824	63538200
B	600w	NPGFY[+80]VEANPMPTFK	526559	0	688882112	59676964
B	700w	NQPTVYIAAS[+80]PPNTDELMSR	18114742	843353	39818616	2764999
B	700w	NSDLLTS[+80]PDVGLLK	16462018	1624314	322117888	25492104
B	500w	NSDLLTS[+80]PDVGLLK	655039	953	11396778	1105002
B	900w	NYS[+80]VGSRPLKPLSPLR	2310836	3757	20381168	546828
B	600w	NYS[+80]VGSRPLKPLSPLR	121560888	11655484	782995008	91336488
B	400w	NYS[+80]VGSRPLKPLSPLR	16162199	1932720	105923104	13517429
B	400w	QET[+80]VDC[+57]LKK	44296	0	8391816	669061
B	500w	QET[+80]VEC[+57]LR	343109	59087	27235122	5733082
B	500w	QLS[+80]SGVSEIR	20236998656	2563860992	1014756992	194401568
B	600w	RDGPGLERS[+80]PGEPGGAAPER	161249840	5515098	301215616	10246260
B	700w	RDGPGLERS[+80]PGEPGGAAPER	0	0	0	0
B	500w	RDGPGLERS[+80]PGEPGGAAPER	73335816	8538546	130785920	17278050
B	1100w	RDS[+80]SDDWEIPDGQITVGQR	10702106	1117938	3523833	147556
B	700w	RDS[+80]SDDWEIPDGQITVGQR	63732192	14455232	33754512	9261632
B	700w	RLS[+80]VELTSSLFR	1120444	41394	21967692	608220
B	400w	RLS[+80]VELTSSLFR	12688789	2614878	80488944	15553559
B	500w	RLS[+80]VELTSSLFR	0	0	0	0
B	800w	RPHFPQFS[+80]YSASGTA	890593	98319	51518292	2930616
B	500w	RPHFPQFS[+80]YSASGTA	162628	21823	218201168	16019718
B	800w	RQEELNNQLFLY[+80]DTHQNLR	0	8853	99275776	13151403
B	600w	RQEELNNQLFLY[+80]DTHQNLR	1140057	128441	52078720	9082007
B	900w	RTS[+80]MGGTQQQFVEGVR	18321998	536032	22097572	523517
B	600w	RTS[+80]MGGTQQQFVEGVR	116521360	15176351	145537856	11855243
B	900w	SDSTNSEDNY[+80]VPMNPGSSTLLAMER	347224	6006	65301912	13648241
B	600w	SEPIS[+80]PPRDR	75068912	4112080	588815616	36118692
B	400w	SEPIS[+80]PPRDR	91988848	2039790	985040000	34082684
B	700w	SGAQASSTPLS[+80]PTR	2518282496	253078656	78299080	13170512
B	700w	SGSPSDNS[+80]GAEEMEVSLAKPK	22353502	1667756	35130156	2667292
B	1100w	S[+80]HNNFVAILDLPEGEHQYK	2322363	21708	6224357	1183801
B	700w	S[+80]HNNFVAILDLPEGEHQYK	49640560	3364131	309228736	36294852
B	500w	S[+80]HNNFVAILDLPEGEHQYK	8175863	1226769	47142600	9798606
B	900w	SHSESASPSALSSS[+80]PNNLSPTGWSQPK	20956838	1009656	14050752	1912359
B	900w	SHSESAS[+80]PSALSSSPNNLSPTGWSQPK	6462523	206266	17774322	2374445
B	900w	SIDDEITEAKS[+80]GTATPQR	0	0	0	0
B	1000w	SIDDEITEAKS[+80]GTATPQR	3580145	266518	49802080	5320876
B	600w	SIDDEITEAKS[+80]GTATPQR	28122560	1687085	378397600	18698274
B	1000w	SLAFEEGS[+80]QSTTISSLSEK	1383238	0	90806304	11837544
B	600w	SLAFEEGS[+80]QSTTISSLSEK	636504	0	58159984	6135016
B	700w	SLAFEEGS[+80]QSTTISSLSEK	0	0	71376776	0
B	1000w	SLEATDSAFDNPDY[+80]WHSR	295373	845	13764912	3092595
B	1100w	SLEATDSAFDNPDY[+80]WHSR	0	0	0	0
B	700w	SLEATDSAFDNPDY[+80]WHSR	1761108	0	84283520	6827959
B	500w	S[+80]LGDEGLNR	867689	605688	100909400	22006754
B	600w	S[+80]LPVSVPVWGFK	208455872	43939392	36325916	7082409
B	700w	S[+80]LPVSVPVWGFK	204957520	0	0	0
B	500w	SLS[+80]APGNLLTK	190690736	4449657	68635808	20865776
B	800w	SLS[+80]VPAASTAKPPPLPR	379543	243001	59625656	11908587
B	500w	SLS[+80]VPAASTAKPPPLPR	10067675	3043752	472471712	132457576
B	700w	SRTES[+80]ITATSPASMVGGKPGSFR	0	0	0	0
B	800w	SRTES[+80]ITATSPASMVGGKPGSFR	7084133	252118	37075056	6370373
B	500w	SRTES[+80]ITATSPASMVGGKPGSFR	0	0	0	0
B	600w	SRTES[+80]ITATSPASMVGGKPGSFR	4021668	5594	24528612	969441
B	800w	S[+80]SEDLSAYASISFQK	3684493	4775	14475426	8250944
B	700w	SSGSGSSVADERVDY[+80]VVVDQQK	16471918	0	34600588	2984941
B	800w	SSGSGSSVADERVDY[+80]VVVDQQK	0	0	0	0
B	500w	SSMS[+80]GLHLVK	526271552	23526102	160187696	7634933
B	500w	SSS[+80]FPYTTK	1529529	276804	82342056	18790084
B	600w	SSS[+80]SPELQTLQDILGDPGDKADVGR	1324664	21118	18901556	1591874
B	500w	STS[+80]LNERPK	12244180	828345	605397696	47621364
B	1000w	STS[+80]TPNVHMVSTTLPVDSR	37279248	5987954	32387668	4876601
B	600w	STS[+80]TPNVHMVSTTLPVDSR	267099392	0	0	0
B	700w	STS[+80]TPNVHMVSTTLPVDSR	360168704	52047328	286265216	44025672
B	1000w	SVLEDFFTATEGQY[+80]QPQP	5321959	52782	14465777	49814
B	900w	TAC[+57]TNFMMT[+80]PYVVTR	3968065	10481	51726672	5655722
B	600w	TAC[+57]TNFMMT[+80]PYVVTR	174864	1584	21062928	2138861
B	800w	TAGTSFMMT[+80]PYVVTR	9090348	17157	51462256	4197215
B	500w	TAGTSFMMT[+80]PYVVTR	166183	0	6596258	795032
B	800w	TAS[+80]FSESRADEVAPAK	317858560	27847996	66414380	7582404
B	500w	TAS[+80]FSESRADEVAPAK	576531712	51512704	122231488	15736181
B	800w	TDS[+80]YSAGQSVEILDGVELGEPAHK	27646720	2381909	165413792	17979616
B	700w	TESITATSPASMVGGKPGS[+80]FR	3173351	108934	19895184	796346
B	700w	TESITATSPASM[+16]VGGKPGS[+80]FR	1201901	0	73742800	626584
B	1000w	THAVSVSETDDY[+80]AEIIDEEDTYTMPSTR	189503	4872	12854683	3877916
B	800w	TLT[+80]EPSVDFNHSDDFTPISTVQK	59063952	3780676	42533976	3502398
B	600w	T[+80]PKDSPGIPPSAGAHQLFR	48247680	19720738	33822280	8182913
B	500w	T[+80]PKDSPGIPPSAGAHQLFR	81627544	17322816	41496632	10755010
B	900w	T[+80]PVSPVKFSPGDFWGR	2279470	0	37022768	6221686
B	600w	T[+80]PVSPVKFSPGDFWGR	287706	3766	156647072	33600756
B	900w	T[+80]PVS[+80]PVKFSPGDFWGR	570594	9528	128647056	10460662
B	600w	T[+80]PVS[+80]PVKFSPGDFWGR	257063	0	381260448	59943464
B	500w	TQS[+80]FSLQER	1685029	4202	162738304	39308328
B	900w	TSPLQT[+80]PAAPGAAAGPALSPVPPVVHLTLR	8825810	1494971	356807040	59646480
B	700w	TSPLQT[+80]PAAPGAAAGPALSPVPPVVHLTLR	5639336	306341	168928864	33450094
B	500w	TSPLQT[+80]PAAPGAAAGPALSPVPPVVHLTLR	145210	0	10361444	1704783
B	600w	TSPLQT[+80]PAAPGAAAGPALSPVPPVVHLTLR	0	0	12897036	0
B	800w	TSS[+80]FAEPGGGGGGGGGGPGGSASGPGGTGGGK	33616600	3181203	29753706	5748542
B	1100w	TTS[+80]FAESC[+57]KPVQQPSAFGSM[+16]K	771840	3905	45958568	1579296
B	700w	TTS[+80]FAESC[+57]KPVQQPSAFGSM[+16]K	11908222	734731	555209216	26354886
B	800w	TTS[+80]FAESC[+57]KPVQQPSAFGSM[+16]K	8382678	0	656381312	0
B	800w	VGEEEHVY[+80]SFPNK	175411	0	32551408	7324608
B	500w	VGEEEHVY[+80]SFPNK	676050	2778	102167888	13383786
B	600w	VIEDNEY[+80]TAR	530125	95424	245049056	31349626
B	800w	VLPPEVADGGVVDSGVY[+80]AVPPPAER	3789149	49442	90913680	20763852
B	600w	VLPPEVADGGVVDSGVY[+80]AVPPPAER	495236	1261	11065068	1853714
B	600w	VPQT[+80]PLHTSR	1637119	15763	1165712768	173325008
B	400w	VPQT[+80]PLHTSR	4177466	4637	1418250496	98314712
B	700w	VTS[+80]GGVSESPSGFSK	70087280	14019345	902196672	162194672
B	500w	VY[+80]ENVTGLVK	0	0	0	0
B	600w	VY[+80]ENVTGLVK	1477812	0	450289600	77552728
B	400w	WPGS[+80]PTSR	26138658	1700764	63212688	12450383
B	800w	YC[+57]RPESQEHPEADPGSAAPY[+80]LK	26403032	32306	54801892	8414469
B	600w	YC[+57]RPESQEHPEADPGSAAPY[+80]LK	6160635	713381	55147344	8046524
B	900w	YGQFSGLNPGGRPIT[+80]PPR	10209693	1538098	69394696	4243848
B	1000w	YGQFSGLNPGGRPIT[+80]PPR	0	0	0	0
B	600w	YGQFSGLNPGGRPIT[+80]PPR	239623504	22037506	1548988544	114467824
B	600w	YMEDSTY[+80]YK	11845	0	5517636	364289
B	400w	YMS[+80]FTDK	5662925	84727	48314720	1451321
B	500w	YPRPAS[+80]VPPS[+80]PSLSR	36844212	3011773	146559792	17312420
B	500w	YSSS[+80]QPEPR	805531	45582	16473540	1526896
B	800w	YVDSEGHLY[+80]TVPIR	25495	0	56080596	9034367
B	500w	YVDSEGHLY[+80]TVPIR	1915074	17246	210932880	26291014
B	700w	YYTPVPC[+57]ES[+80]ATAK	14717650	4325	261904192	25248440
C	600_700	AHT[+80]FSHPPSSTK	79353048	0	57495504	1079939
C	400-500	AHT[+80]FSHPPSSTK	7566381	115306	240591504	9212362
C	900_1000_q	AIS[+80]ETEENSDELSGER	11765814	360802	208634816	15384964
C	600_700	AIS[+80]ETEENSDELSGER	1914240	25008	70396048	6846046
C	600_700	ALGADDSYY[+80]TAR	168285728	0	188551040	33503466
C	700_800	ALGADDSYY[+80]TAR	0	0	185646624	0
C	700_800	ALPNNTSSS[+80]PQPK	1822861	16988	402402528	27478002
C	700_800	ALS[+80]RQLSSGVSEIR	44953840	599869	182920240	2280228
C	800_900	ALS[+80]RQLSSGVSEIR	0	0	157574032	0
C	500_600	ALS[+80]RQLSSGVSEIR	89349528	8012989	270527744	31776832
C	500_600	AREGS[+80]FESR	9446348	22933	933967744	11609944
C	800_900	ASSDGEGTMSRPAS[+80]VDGSPVSPSTNR	36171208	1944661	519073472	25022352
C	800_900	ASSDGEGTM[+16]SRPAS[+80]VDGSPVSPSTNR	8768215	44106	194864992	15050650
C	700_800	AVS[+80]MDNSNKYTK	5195499	9990	91375784	2789896
C	400-500	AVS[+80]MDNSNKYTK	2466842	0	85316800	1968581
C	700_800	AYS[+80]FC[+57]GTVEYMAPEVVNRR	125576808	7363187	194427664	8480638
C	1000_1100_q	C[+57]SDVSELSSS[+80]PPGPYHQEPYVC[+57]KPEER	107029752	2484142	10672198	824413
C	700_800	C[+57]SDVSELSSS[+80]PPGPYHQEPYVC[+57]KPEER	197746016	0	0	0
C	800_900	C[+57]SDVSELSSS[+80]PPGPYHQEPYVC[+57]KPEER	241889696	12273409	70487488	6346073
C	600_700	DIY[+80]ETDYYR	1250917	0	577875072	81559872
C	600_700	DIY[+80]ETDY[+80]YR	3337806	0	184052960	0
C	700_800	DIY[+80]ETDY[+80]YR	3440212	0	276637888	28072008
C	600_700	EAASS[+80]PAGEPLR	122968224	7146974	610981888	79565152
C	900_1000_q	EGIAISDTTTT[+80]FC[+57]GTPEYLAPEVIR	5480470	0	330286304	15775550
C	700_800	EGIAISDTTTT[+80]FC[+57]GTPEYLAPEVIR	792496	0	9849948	563041
C	800_900	EIGGGEAGAVIGGSAGAS[+80]PPSTLTPDSR	109877720	733015	89154336	7843174
C	1000_1100_q	ETTSHNSLTT[+80]PC[+57]YTPYYVAPEVLGPEK	120047936	3314564	169517856	9858770
C	700_800	ETTSHNSLTT[+80]PC[+57]YTPYYVAPEVLGPEK	10003780	234029	38593336	735747
C	600_700	FHS[+80]LPFSLTK	8426015	45301	630657472	31761202
C	400-500	FHS[+80]LPFSLTK	2990983	20301	371230208	29168598
C	900_1000_q	FQDLLSEENESTALPQVLAQPS[+80]TSR	15672315	134394	439221696	22092012
C	700_800	FQDLLSEENESTALPQVLAQPS[+80]TSR	2833625	9452	8577999	419506
C	900_1000_q	GDKQVEY[+80]LDLDLDSGK	18604578	17456	199132704	11499105
C	600_700	GDKQVEY[+80]LDLDLDSGK	8296478	844235	520710400	55944764
C	900_1000_q	GFS[+80]FVATGLMEDDGKPR	16460128	2457038	21180900	2701337
C	600_700	GFS[+80]FVATGLMEDDGKPR	66367048	4400513	61826052	7762226
C	600_700	GHGQPGADAEKPFY[+80]VNVEFHHER	14794928	19711	209601376	3230983
C	500_600	GHGQPGADAEKPFY[+80]VNVEFHHER	419227	7189	53750056	3432159
C	800_900	GLC[+57]TSPAEHQYFMT[+80]EYVATR	2099578	0	23617482	1226956
C	900_1000_q	GPS[+80]WDPFRDWYPHSR	39732584	3378748	5160443	229023
C	1000_1100_q	GPS[+80]WDPFRDWYPHSR	0	0	138394368	0
C	600_700	GPS[+80]WDPFRDWYPHSR	4004155648	579879168	533822592	57851140
C	400-500	GPS[+80]WDPFRDWYPHSR	121196832	4956448	16152340	1755421
C	500_600	GPS[+80]WDPFRDWYPHSR	0	0	0	0
C	700_800	GTGY[+80]IKTELISVSEVHPSR	5953124	40095	171080800	12409991
C	500_600	GTGY[+80]IKTELISVSEVHPSR	560180	19808	166881312	2259700
C	1000_1100_q	GTYFPAILNPPPS[+80]PATER	56392136	104719	271422080	21124150
C	900_1000_q	GTYFPAILNPPPS[+80]PATER	7804732	0	0	0
C	600_700	GTYFPAILNPPPS[+80]PATER	64107968	680903	309704384	35618364
C	600_700	GYT[+80]ISDSAPSR	1859529	0	986385408	148955264
C	700_800	HIQS[+80]NLDFSPVNSASSEENVK	20738936	77938	139799760	10624201
C	800_900	HIQS[+80]NLDFSPVNSASSEENVK	0	0	126594712	0
C	900_1000_q	HLLAPGPQDIY[+80]DVPPVR	2437636	24258	9619740	4495927
C	600_700	HLLAPGPQDIY[+80]DVPPVR	28056166	74630	318921184	75917848
C	400-500	HLLAPGPQDIY[+80]DVPPVR	874518	52717	16585794	1710987
C	500_600	HLLAPGPQDIY[+80]DVPPVR	0	0	6208576	0
C	700_800	HSS[+80]ETFSSTPSATR	7616545	447612	212841504	12279524
C	500_600	HSS[+80]ETFSSTPSATR	8226561	2856375	225714784	46860276
C	700_800	HVS[+80]ISYDIPPTPGNTYQIPR	12102983	75898	148665024	8611893
C	700_800	IADPEHDHTGFLTEY[+80]VATR	371148480	32028668	50005916	3129795
C	500_600	IADPEHDHTGFLTEY[+80]VATR	93711544	6532148	10951672	472587
C	700_800	IADPEHDHTGFLT[+80]EYVATR	20361314	8248	77645976	3563980
C	500_600	IADPEHDHTGFLT[+80]EYVATR	5013222	0	41290008	2081404
C	1000_1100_q	ITSPDKPRPMPMDTSVYESPY[+80]SDPEELK	5227107	0	116827232	10909595
C	1100_1200_q	ITSPDKPRPMPMDTSVYESPY[+80]SDPEELK	0	0	0	0
C	800_900	ITSPDKPRPMPMDTSVYESPY[+80]SDPEELK	39060368	0	595797504	35730012
C	700_800	IVIGYQSHADTATKSGS[+80]TTK	39248676	71495	238140384	1032385
C	900_1000_q	KFELLPTPPLS[+80]PSRR	175701	24664	36040444	1303415
C	600_700	KFELLPTPPLS[+80]PSRR	72301208	3285517	923018432	48464620
C	400-500	KFELLPTPPLS[+80]PSRR	32716044	1159411	145533712	11514494
C	600_700	KGSGDYMPMS[+80]PK	15069759	0	241261488	8710723
C	400-500	KGSGDYMPMS[+80]PK	551181	768653	130133088	10005102
C	700_800	KTGTTVPESIHS[+80]FIGDGLVKPEALNKK	55178792	0	62346036	3900622
C	500_600	KTGTTVPESIHS[+80]FIGDGLVKPEALNKK	4324238	202100	126353096	9107855
C	800_900	LC[+57]DFGISGQLVDS[+80]IAK	0	0	0	0
C	900_1000_q	LC[+57]DFGISGQLVDS[+80]IAK	13081160	106141	346709120	29257706
C	500_600	LC[+57]DFGISGQLVDS[+80]IAK	0	0	0	0
C	600_700	LC[+57]DFGISGQLVDS[+80]IAK	2851756	104706	185965824	4650460
C	600_700	LC[+57]DFGISGQLVDSIAKT[+80]R	610078272	58776	138126368	3992409
C	800_900	LC[+57]DFGVSGQLIDS[+80]MANSFVGTR	4217521	27576	62245088	2384342
C	800_900	LFQGYS[+80]FVAPSILFK	0	0	0	0
C	900_1000_q	LFQGYS[+80]FVAPSILFK	30614790	4359979	5650277888	667718528
C	500_600	LFQGYS[+80]FVAPSILFK	11072950	575658	1841952000	103353552
C	600_700	LFQGYS[+80]FVAPSILFK	14280097	1096944	2445384960	45958232
C	500_600	LGS[+80]VDSFER	260452432	38316204	5998207488	725687488
C	600_700	LIEDNEY[+80]TAR	592880640	37319720	197255152	18910704
C	800_900	LIEDNEY[+80]TARQGAK	2113850	0	131162784	1598824
C	500_600	LIEDNEY[+80]TARQGAK	6325093	0	517333824	5053373
C	800_900	LIIQSSNGHITTTPT[+80]PTQFLC[+57]PK	6539154	424319	773855232	53525332
C	600_700	LIIQSSNGHITTTPT[+80]PTQFLC[+57]PK	6517421	0	61270360	2937474
C	800_900	LIIQSSNGHITTT[+80]PTPTQFLC[+57]PK	69382408	609234	8077507072	538041536
C	600_700	LIIQSSNGHITTT[+80]PTPTQFLC[+57]PK	39875248	24286	518110272	24875990
C	1000_1100_q	LLDIDETEY[+80]HADGGKVPIK	0	0	2083031	392354
C	1100_1200_q	LLDIDETEY[+80]HADGGKVPIK	0	0	0	0
C	700_800	LLDIDETEY[+80]HADGGKVPIK	10843985	221147	368043008	12328329
C	500_600	LLDIDETEY[+80]HADGGKVPIK	1589531	80232	124833944	4810523
C	500_600	LNT[+80]SDFQK	341481120	11726900	758845184	34150080
C	1100_1200_q	LQALKEEPQTVPEMPGETPPLS[+80]PIDMESQER	7601139	194405	20778620	649878
C	800_900	LQALKEEPQTVPEMPGETPPLS[+80]PIDMESQER	39991296	762159	50834300	439618
C	700_800	LQTTDNLLPMS[+80]PEEFDEVSR	0	0	0	0
C	800_900	LQTTDNLLPMS[+80]PEEFDEVSR	93507216	6863309	94079792	5958802
C	600_700	LRTHS[+80]IESSGK	2682446	12158	28514992	793154
C	400-500	LRTHS[+80]IESSGK	23479986	35671	209632960	5304273
C	500_600	LSSLRAS[+80]TSKSESSQK	6239080	42757	398933760	9565117
C	600_700	LSSLRAS[+80]TSKSESSQK	0	0	289521728	0
C	500_600	LS[+80]SLRASTSKSESSQK	140817104	4216852	254209776	8990835
C	600_700	LS[+80]SLRASTSKSESSQK	0	0	289521728	0
C	400-500	LVDS[+80]KAK	27186532	0	267848272	4567016
C	800_900	MHLPSPTDSNFY[+80]R	12606600	25727	126863000	25963812
C	500_600	MHLPSPTDSNFY[+80]R	231435	1236053	360229408	34207548
C	500_600	MMSLS[+80]QSR	0	0	60309224	2061483
C	700_800	MNILGSQS[+80]PLHPSTLSTVIHR	1858156	0	101417792	4980303
C	500_600	MNILGSQS[+80]PLHPSTLSTVIHR	7796352	0	104613544	2117680
C	600_700	MNILGSQS[+80]PLHPSTLSTVIHR	0	0	56853700	0
C	900_1000_q	MY[+80]VDPSEINPSMPQR	14777660	194781	48337636	7711969
C	600_700	MY[+80]VDPSEINPSMPQR	643891	0	49322448	794637
C	800_900	NDSVIVADQTPT[+80]PTR	45952992	1797636	256197440	19098256
C	500_600	NDSVIVADQTPT[+80]PTR	15759518	834469	129552208	7603543
C	800_900	NDSVIVADQT[+80]PTPTR	20419516	617353	1331931904	112625192
C	500_600	NDSVIVADQT[+80]PTPTR	7528610	499352	457502080	33920500
C	900_1000_q	NLGYRDS[+80]GYYWEVPPSEVQLLKR	2046700	0	54413668	36662524
C	700_800	NLGYRDS[+80]GYYWEVPPSEVQLLKR	2370643	0	281945408	24099674
C	800_900	NPGFY[+80]VEANPMPTFK	21100126	56800	2736994560	231438208
C	900_1000_q	NPGFY[+80]VEANPMPTFK	0	0	0	0
C	500_600	NPGFY[+80]VEANPMPTFK	1711630	9379	991683904	123565312
C	600_700	NPGFY[+80]VEANPMPTFK	0	0	0	0
C	700_800	NQPTVYIAAS[+80]PPNTDELMSR	75914096	336976	471342688	1889604
C	700_800	NSDLLTS[+80]PDVGLLK	19956776	1071338	383522144	35721572
C	500_600	NSDLLTS[+80]PDVGLLK	1982188	0	34209040	969796
C	600_700	NYS[+80]VGSRPLKPLSPLR	229935056	17818056	1207627392	148319376
C	400-500	NYS[+80]VGSRPLKPLSPLR	31795934	2998546	200956752	22969978
C	400-500	QET[+80]VDC[+57]LKK	1689258	0	76039952	1069248
C	500_600	QET[+80]VEC[+57]LR	0	61841	77083480	7853189
C	500_600	QLS[+80]SGVSEIR	37104799744	4098612480	1989814528	304019744
C	600_700	RDGPGLERS[+80]PGEPGGAAPER	530165792	29312844	749249344	80432888
C	700_800	RDGPGLERS[+80]PGEPGGAAPER	0	0	0	0
C	500_600	RDGPGLERS[+80]PGEPGGAAPER	278035872	20055986	296743104	29549514
C	700_800	RDS[+80]SDDWEIPDGQITVGQR	171101152	31815098	37207720	18990886
C	700_800	RLS[+80]VELTSSLFR	58821696	243242	171527536	4451889
C	400-500	RLS[+80]VELTSSLFR	74835072	14223800	457350752	114069160
C	500_600	RLS[+80]VELTSSLFR	0	0	0	0
C	800_900	RPHFPQFS[+80]YSASGTA	37285480	1459526	339711360	7017888
C	500_600	RPHFPQFS[+80]YSASGTA	1606510	1560912	906469568	49879340
C	800_900	RQEELNNQLFLY[+80]DTHQNLR	6219925	76758	698002944	27837170
C	600_700	RQEELNNQLFLY[+80]DTHQNLR	1766855	1047712	172504512	23853918
C	900_1000_q	RTS[+80]MGGTQQQFVEGVR	52983040	212610	55593188	689110
C	600_700	RTS[+80]MGGTQQQFVEGVR	266493440	28736220	371205600	22591612
C	900_1000_q	SDSTNSEDNY[+80]VPMNPGSSTLLAMER	488792	50383	80452592	5689120
C	600_700	SEPIS[+80]PPRDR	96351936	1998598	879246272	21635580
C	400-500	SEPIS[+80]PPRDR	125669880	2206844	1169997440	45481784
C	700_800	SGAQASSTPLS[+80]PTR	4484743168	305126912	169960560	14454824
C	700_800	SGSPSDNS[+80]GAEEMEVSLAKPK	62969120	1808908	117255520	3487108
C	700_800	S[+80]HNNFVAILDLPEGEHQYK	233732544	10684463	1072282240	140485200
C	500_600	S[+80]HNNFVAILDLPEGEHQYK	37997384	3829721	209089648	21335044
C	900_1000_q	SHSESASPSALSSS[+80]PNNLSPTGWSQPK	23754634	847021	31160048	1426727
C	900_1000_q	SHSESAS[+80]PSALSSSPNNLSPTGWSQPK	139513536	292430	20860140	3100408
C	1000_1100_q	SIDDEITEAKS[+80]GTATPQR	308793	0	48451304	1159904
C	900_1000_q	SIDDEITEAKS[+80]GTATPQR	0	0	0	0
C	600_700	SIDDEITEAKS[+80]GTATPQR	69923152	1178245	441417824	12494460
C	1000_1100_q	SLAFEEGS[+80]QSTTISSLSEK	8943559	46662	139326800	42700076
C	600_700	SLAFEEGS[+80]QSTTISSLSEK	93497	55319	458454208	47427816
C	700_800	SLAFEEGS[+80]QSTTISSLSEK	0	0	431765408	0
C	1000_1100_q	SLEATDSAFDNPDY[+80]WHSR	1211877	0	40631748	1041909
C	1100_1200_q	SLEATDSAFDNPDY[+80]WHSR	0	0	0	0
C	700_800	SLEATDSAFDNPDY[+80]WHSR	482408672	0	138615232	5055204
C	500_600	S[+80]LGDEGLNR	23403652	2360264	297896544	68304736
C	600_700	S[+80]LPVSVPVWGFK	548029568	91639888	100474120	17727454
C	700_800	S[+80]LPVSVPVWGFK	0	0	0	0
C	500_600	SLS[+80]APGNLLTK	29148118	3427147	169487200	18967586
C	800_900	SLS[+80]VPAASTAKPPPLPR	17580794	21784	30904236	7736439
C	500_600	SLS[+80]VPAASTAKPPPLPR	30014238	2474295	979250688	157041712
C	400-500	SLS[+80]VPAASTAKPPPLPR	1489265	3473	18950644	1435917
C	700_800	SRTES[+80]ITATSPASMVGGKPGSFR	0	0	0	0
C	800_900	SRTES[+80]ITATSPASMVGGKPGSFR	56100988	457525	78946208	9681373
C	500_600	SRTES[+80]ITATSPASMVGGKPGSFR	0	0	0	0
C	600_700	SRTES[+80]ITATSPASMVGGKPGSFR	3299848	198265	51658016	2784928
C	800_900	S[+80]SEDLSAYASISFQK	2311041	0	71978248	5361354
C	1100_1200_q	SSGSGSSVADERVDY[+80]VVVDQQK	477241	0	37253864	434713
C	700_800	SSGSGSSVADERVDY[+80]VVVDQQK	29910306	62649	329391072	11766147
C	800_900	SSGSGSSVADERVDY[+80]VVVDQQK	0	0	0	0
C	500_600	SSMS[+80]GLHLVK	911045248	41539276	283458528	10823673
C	500_600	SSS[+80]FPYTTK	11625146	274000	115164136	18058812
C	800_900	SSS[+80]SPELQTLQDILGDPGDKADVGR	158568928	10628250	2145524608	87397752
C	600_700	SSS[+80]SPELQTLQDILGDPGDKADVGR	3159427	36883	72343528	3436702
C	500_600	STS[+80]LNERPK	22275940	647051	1219014144	69605720
C	1000_1100_q	STS[+80]TPNVHMVSTTLPVDSR	71937232	4272808	45358312	3043149
C	600_700	STS[+80]TPNVHMVSTTLPVDSR	784634368	0	0	0
C	700_800	STS[+80]TPNVHMVSTTLPVDSR	502942592	66279240	428027680	53952872
C	1000_1100_q	SVLEDFFTATEGQY[+80]QPQP	22387462	39449	442775808	8271519
C	700_800	SVLEDFFTATEGQY[+80]QPQP	1284848	573058	662213696	10195819
C	600_700	TAC[+57]TNFMMT[+80]PYVVTR	47048	13687	8465398	867133
C	800_900	TAS[+80]FSESRADEVAPAK	599021760	39600996	124858088	7569789
C	500_600	TAS[+80]FSESRADEVAPAK	1166249728	65436344	252578336	17502316
C	800_900	TDS[+80]YSAGQSVEILDGVELGEPAHK	28123342	4766455	672562688	59457744
C	600_700	TDS[+80]YSAGQSVEILDGVELGEPAHK	2769616	36633	32476616	1194385
C	1000_1100_q	THAVSVSETDDY[+80]AEIIDEEDTYTMPSTR	0	0	58433636	8251702
C	800_900	TLT[+80]EPSVDFNHSDDFTPISTVQK	58951864	3098599	79134736	2356795
C	600_700	T[+80]PKDSPGIPPSAGAHQLFR	212192656	17972642	64498176	10335055
C	500_600	T[+80]PKDSPGIPPSAGAHQLFR	24523738	4211052	31030724	836058
C	900_1000_q	T[+80]PVSPVKFSPGDFWGR	3938813	0	67448472	5283030
C	600_700	T[+80]PVSPVKFSPGDFWGR	2102688	0	402456000	58298416
C	900_1000_q	T[+80]PVS[+80]PVKFSPGDFWGR	0	1475	292405504	16363916
C	600_700	T[+80]PVS[+80]PVKFSPGDFWGR	4847572	218296	902158528	155511680
C	500_600	TQS[+80]FSLQER	3670070	0	418887488	37457420
C	900_1000_q	TSPLQT[+80]PAAPGAAAGPALSPVPPVVHLTLR	2911119	0	402464896	53764144
C	700_800	TSPLQT[+80]PAAPGAAAGPALSPVPPVVHLTLR	3108919	0	397305248	21154230
C	500_600	TSPLQT[+80]PAAPGAAAGPALSPVPPVVHLTLR	1204280	0	79939104	6070542
C	600_700	TSPLQT[+80]PAAPGAAAGPALSPVPPVVHLTLR	0	0	69272272	0
C	800_900	TSS[+80]FAEPGGGGGGGGGGPGGSASGPGGTGGGK	232365120	9261476	239092480	18354740
C	1100_1200_q	TTS[+80]FAESC[+57]KPVQQPSAFGSM[+16]K	1355101	0	111092904	1116311
C	700_800	TTS[+80]FAESC[+57]KPVQQPSAFGSM[+16]K	54193408	730986	1619990272	54374520
C	800_900	TTS[+80]FAESC[+57]KPVQQPSAFGSM[+16]K	30455798	0	1277947520	0
C	800_900	VGEEEHVY[+80]SFPNK	13017504	68633	159943424	11580796
C	500_600	VGEEEHVY[+80]SFPNK	55510592	102535	331876992	18125848
C	600_700	VIEDNEY[+80]TAR	3907842	178983	909073856	67289256
C	800_900	VLPPEVADGGVVDSGVY[+80]AVPPPAER	51047648	78970	44731488	14251164
C	600_700	VLPPEVADGGVVDSGVY[+80]AVPPPAER	5086443	17932	8506972	1429299
C	600_700	VPQT[+80]PLHTSR	20712734	47522	2421598464	262140000
C	400-500	VPQT[+80]PLHTSR	18342464	175654	2647049984	238618944
C	700_800	VTS[+80]GGVSESPSGFSK	150431696	16757855	1757414656	286563392
C	500_600	VY[+80]ENVTGLVK	0	0	0	0
C	600_700	VY[+80]ENVTGLVK	3001191	5097	809740928	111244984
C	400-500	WPGS[+80]PTSR	298771232	2480480	81846400	11773683
C	800_900	YC[+57]RPESQEHPEADPGSAAPY[+80]LK	9313856	2610703	188601872	17288340
C	600_700	YC[+57]RPESQEHPEADPGSAAPY[+80]LK	0	1200404	181303328	13178106
C	1000_1100_q	YGQFSGLNPGGRPIT[+80]PPR	0	0	0	0
C	900_1000_q	YGQFSGLNPGGRPIT[+80]PPR	4306096	1254060	72375632	3824759
C	600_700	YGQFSGLNPGGRPIT[+80]PPR	282953024	20965006	1881681024	121431928
C	600_700	YMEDSTY[+80]YK	526474	0	30267864	1583667
C	400-500	YMS[+80]FTDK	12045724	321178	129099856	3658221
C	500_600	YPRPAS[+80]VPPS[+80]PSLSR	57749904	1978385	286042816	9798035
C	500_600	YSSS[+80]QPEPR	0	0	65356360	3648296
C	800_900	YVDSEGHLY[+80]TVPIR	15828774	65872	79539960	14841090
C	500_600	YVDSEGHLY[+80]TVPIR	760141	7050	448718656	22651594
C	700_800	YYTPVPC[+57]ES[+80]ATAK	774227456	0	307026464	16665787
D	DIA_02	AAS[+80]MDNNSK	0	0	0	1133502
D	DIA_01	AAS[+80]MDSSSK	0	0	0	1891704
D	DIA_03	AHT[+80]FSHPPSSTK	83108528	0	33165742	739865
D	DIA_01	AHT[+80]FSHPPSSTK	1302599	68424	119914856	5175824
D	DIA_06	AIS[+80]ETEENSDELSGER	4038533	287819	133123152	6341555
D	DIA_03	AIS[+80]ETEENSDELSGER	634415	7825	7201609	1573919
D	DIA_03	ALGADDSYY[+80]TAR	630625	0	155885216	44083792
D	DIA_04	ALGADDSYY[+80]TAR	0	0	150445312	0
D	DIA_04	ALPNNTSSS[+80]PQPK	7353095	582087	397143744	80035480
D	DIA_04	ALS[+80]RQLSSGVSEIR	61440884	256195	136205472	1272811
D	DIA_05	ALS[+80]RQLSSGVSEIR	0	0	175952048	0
D	DIA_02	ALS[+80]RQLSSGVSEIR	32854106	4676460	117528640	26201162
D	DIA_02	AREGS[+80]FESR	10572563	183194	1751113856	10973776
D	DIA_05	ASSDGEGTMSRPAS[+80]VDGSPVSPSTNR	11970898	1160461	253651200	7325225
D	DIA_05	ASSDGEGTM[+16]SRPAS[+80]VDGSPVSPSTNR	819065	23480	41223688	4686929
D	DIA_04	AVS[+80]MDNSNKYTK	1222126	8364	68768048	4206069
D	DIA_01	AVS[+80]MDNSNKYTK	1937958	0	28033946	1370231
D	DIA_04	AYS[+80]FC[+57]GTVEYMAPEVVNRR	195418256	12184282	147297216	12004586
D	DIA_07	C[+57]SDVSELSSS[+80]PPGPYHQEPYVC[+57]KPEER	87294728	2687653	18719068	1261414
D	DIA_04	C[+57]SDVSELSSS[+80]PPGPYHQEPYVC[+57]KPEER	295781952	0	0	0
D	DIA_05	C[+57]SDVSELSSS[+80]PPGPYHQEPYVC[+57]KPEER	240889792	8789110	64505872	7081415
D	DIA_02	C[+57]SS[+80]VTGVQR	26166244	2029225	12704934	1828535
D	DIA_03	DIY[+80]ETDYYR	118477	34088	397893600	81277208
D	DIA_03	DIY[+80]ETDY[+80]YR	467887	0	62576768	0
D	DIA_04	DIY[+80]ETDY[+80]YR	307327	0	81038048	12642379
D	DIA_03	EAASS[+80]PAGEPLR	18748196	1883890	239393040	32265866
D	DIA_01	EAASS[+80]PAGEPLR	23651	0	0	0
D	DIA_06	EGIAISDTTTT[+80]FC[+57]GTPEYLAPEVIR	2682610	0	104256624	14628771
D	DIA_04	EGIAISDTTTT[+80]FC[+57]GTPEYLAPEVIR	141464	0	1323329	280963
D	DIA_05	EIGGGEAGAVIGGSAGAS[+80]PPSTLTPDSR	19242006	0	17111442	1084343
D	DIA_07	ETTSHNSLTT[+80]PC[+57]YTPYYVAPEVLGPEK	37360048	2237636	72005344	2317152
D	DIA_04	ETTSHNSLTT[+80]PC[+57]YTPYYVAPEVLGPEK	2304219	8946	2422615	288485
D	DIA_03	FHS[+80]LPFSLTK	4060706	0	184524160	9885429
D	DIA_01	FHS[+80]LPFSLTK	198316	0	65124456	2579788
D	DIA_06	FQDLLSEENESTALPQVLAQPS[+80]TSR	2042418	10392	142655888	10299290
D	DIA_06	GDKQVEY[+80]LDLDLDSGK	10698666	0	123178240	5795154
D	DIA_03	GDKQVEY[+80]LDLDLDSGK	1011216	13504	158398528	10154174
D	DIA_06	GFS[+80]FVATGLMEDDGKPR	26172130	2749762	22211528	2414910
D	DIA_03	GFS[+80]FVATGLMEDDGKPR	37372852	2683266	41905844	5812955
D	DIA_02	GHGQPGADAEKPFY[+80]VNVEFHHER	74508	0	10079272	875272
D	DIA_05	GLC[+57]TSPAEHQYFMT[+80]EYVATR	0	0	19943800	622453
D	DIA_03	GPS[+80]WDPFRDWYPHSR	3317816832	494495872	446913600	75367232
D	DIA_01	GPS[+80]WDPFRDWYPHSR	7704714	908723	1059602	100848
D	DIA_02	GPS[+80]WDPFRDWYPHSR	8111418	0	1392749	0
D	DIA_04	GTGY[+80]IKTELISVSEVHPSR	850209	0	5519713	1195255
D	DIA_06	GTYFPAILNPPPS[+80]PATER	10226371	0	0	0
D	DIA_07	GTYFPAILNPPPS[+80]PATER	17928416	403639	261792464	20301856
D	DIA_03	GTYFPAILNPPPS[+80]PATER	15169425	2266185	420808192	50229916
D	DIA_03	GYT[+80]ISDSAPSR	1560788	45298	588093056	133132120
D	DIA_04	HIQS[+80]NLDFSPVNSASSEENVK	6601434	561345	80314952	10246623
D	DIA_05	HIQS[+80]NLDFSPVNSASSEENVK	0	0	98504344	0
D	DIA_06	HLLAPGPQDIY[+80]DVPPVR	14335325	0	29075342	1402927
D	DIA_03	HLLAPGPQDIY[+80]DVPPVR	4858211	0	199884944	39969892
D	DIA_04	HSS[+80]ETFSSTPSATR	6645173	243591	121273032	9177255
D	DIA_02	HSS[+80]ETFSSTPSATR	7458473	1036814	145008640	25693492
D	DIA_04	HVS[+80]ISYDIPPTPGNTYQIPR	6827592	26471	192815616	37740928
D	DIA_04	IADPEHDHTGFLTEY[+80]VATR	170531552	13969406	29892598	1651687
D	DIA_02	IADPEHDHTGFLTEY[+80]VATR	32329944	1959962	2777781	227132
D	DIA_04	IADPEHDHTGFLT[+80]EYVATR	454435	0	55672044	2382434
D	DIA_02	IADPEHDHTGFLT[+80]EYVATR	99397856	0	17002372	1846987
D	DIA_07	ITSPDKPRPMPMDTSVYESPY[+80]SDPEELK	698345	8023	155404848	7758464
D	DIA_08	ITSPDKPRPMPMDTSVYESPY[+80]SDPEELK	375658	0	150307776	0
D	DIA_05	ITSPDKPRPMPMDTSVYESPY[+80]SDPEELK	6280408	0	315575360	31464618
D	DIA_04	IVIGYQSHADTATKSGS[+80]TTK	2322528	0	7838521	134697
D	DIA_03	KFELLPTPPLS[+80]PSRR	34277092	2070232	434699040	21064646
D	DIA_03	KGSGDYMPMS[+80]PK	3935418	47292	193036528	4232013
D	DIA_01	KGSGDYMPMS[+80]PK	302993	0	12435461	1867477
D	DIA_04	KGSGDYM[+16]PM[+16]S[+80]PK	87684	85850	12305008	238232
D	DIA_04	KTGTTVPESIHS[+80]FIGDGLVKPEALNKK	3303985	0	27529648	1286190
D	DIA_02	KTGTTVPESIHS[+80]FIGDGLVKPEALNKK	892043	0	45288304	2863476
D	DIA_05	LC[+57]DFGISGQLVDS[+80]IAK	19710428	0	0	0
D	DIA_06	LC[+57]DFGISGQLVDS[+80]IAK	7179903	353936	206990880	20973276
D	DIA_02	LC[+57]DFGISGQLVDS[+80]IAK	1029382	0	44114720	0
D	DIA_03	LC[+57]DFGISGQLVDS[+80]IAK	1075325	17683	50047928	2139168
D	DIA_03	LC[+57]DFGISGQLVDSIAKT[+80]R	3184683	0	84386064	2009735
D	DIA_05	LC[+57]DFGVSGQLIDS[+80]MANSFVGTR	10351486	538588	81426336	8585107
D	DIA_05	LFQGYS[+80]FVAPSILFK	8722326	2110684	1088256768	0
D	DIA_06	LFQGYS[+80]FVAPSILFK	12882968	0	2167065600	301565856
D	DIA_02	LFQGYS[+80]FVAPSILFK	1317945	350077	203841840	0
D	DIA_03	LFQGYS[+80]FVAPSILFK	1424670	0	283305728	53165408
D	DIA_02	LGS[+80]VDSFER	135790480	25751866	3264412160	539649856
D	DIA_03	LIEDNEY[+80]TAR	106382120	15617874	94484752	19908864
D	DIA_05	LIEDNEY[+80]TARQGAK	595251	0	49362572	780135
D	DIA_02	LIEDNEY[+80]TARQGAK	1130177	0	153406016	6343780
D	DIA_05	LIIQSSNGHITTTPT[+80]PTQFLC[+57]PK	17201104	0	305876832	9147941
D	DIA_03	LIIQSSNGHITTTPT[+80]PTQFLC[+57]PK	5361524	0	1533510	222817
D	DIA_05	LIIQSSNGHITTT[+80]PTPTQFLC[+57]PK	707213	0	2244916224	146417824
D	DIA_03	LIIQSSNGHITTT[+80]PTPTQFLC[+57]PK	513815	0	38098584	3148407
D	DIA_04	LLDDRHDS[+80]GLDSMKDEEYEQMVK	71299488	0	24081074	932414
D	DIA_07	LLDIDETEY[+80]HADGGKVPIK	0	0	0	0
D	DIA_08	LLDIDETEY[+80]HADGGKVPIK	0	0	0	0
D	DIA_04	LLDIDETEY[+80]HADGGKVPIK	1805423	47693	83295032	7691072
D	DIA_02	LLDIDETEY[+80]HADGGKVPIK	465654	0	18168544	1988449
D	DIA_02	LNT[+80]SDFQK	218345584	11790539	456136704	25969804
D	DIA_08	LQALKEEPQTVPEMPGETPPLS[+80]PIDMESQER	37524600	2448826	45767344	3075473
D	DIA_05	LQALKEEPQTVPEMPGETPPLS[+80]PIDMESQER	30134132	2214985	35191848	350485
D	DIA_04	LQTTDNLLPMS[+80]PEEFDEVSR	10497260	0	756856576	0
D	DIA_05	LQTTDNLLPMS[+80]PEEFDEVSR	165130832	18212062	163104352	7352927
D	DIA_03	LRTHS[+80]IESSGK	0	0	307138240	96366
D	DIA_01	LRTHS[+80]IESSGK	607411	41774	443540992	1318605
D	DIA_05	LSSLRAS[+80]TSKSESSQK	2477481	6347	10944229	70956
D	DIA_02	LSSLRAS[+80]TSKSESSQK	4206799	15394	11117500	350453
D	DIA_03	LSSLRAS[+80]TSKSESSQK	0	0	386253600	0
D	DIA_05	LS[+80]SLRASTSKSESSQK	2477481	6347	10944229	70956
D	DIA_02	LS[+80]SLRASTSKSESSQK	37215324	885500	80479808	2507537
D	DIA_03	LS[+80]SLRASTSKSESSQK	0	0	386253600	0
D	DIA_01	LVDS[+80]KAK	1148413	0	34289256	1094081
D	DIA_08	MESMEIIEEIQC[+57]QTQQENLSSNSDGIS[+80]PK	844977	0	68207072	3951210
D	DIA_05	MESMEIIEEIQC[+57]QTQQENLSSNSDGIS[+80]PK	276669	0	11295487	815958
D	DIA_05	MHLPSPTDSNFY[+80]R	1226386	72830	42456644	5848597
D	DIA_02	MHLPSPTDSNFY[+80]R	2862229	0	70439352	3879461
D	DIA_02	MMSLS[+80]QSR	781355	22495	84401408	7176245
D	DIA_04	MNILGSQS[+80]PLHPSTLSTVIHR	8634488	148290	81013344	5390933
D	DIA_02	MNILGSQS[+80]PLHPSTLSTVIHR	1167060	39285	25471246	3510249
D	DIA_03	MNILGSQS[+80]PLHPSTLSTVIHR	0	0	24243870	0
D	DIA_06	MY[+80]VDPSEINPSMPQR	762693	0	60911260	7559527
D	DIA_03	MY[+80]VDPSEINPSMPQR	1325528	0	17084492	3576425
D	DIA_05	NDSVIVADQTPT[+80]PTR	7971860	1399757	90842768	4785169
D	DIA_02	NDSVIVADQTPT[+80]PTR	2231941	45141	14216453	1236360
D	DIA_05	NDSVIVADQT[+80]PTPTR	3102371	496742	382489152	25956816
D	DIA_02	NDSVIVADQT[+80]PTPTR	174481	81348	62049812	4409527
D	DIA_06	NLGYRDS[+80]GYYWEVPPSEVQLLKR	751692	80191	252986656	40277072
D	DIA_04	NLGYRDS[+80]GYYWEVPPSEVQLLKR	3416522	112901	229127024	48489152
D	DIA_05	NPGFY[+80]VEANPMPTFK	92877248	27266	1877599616	55602172
D	DIA_06	NPGFY[+80]VEANPMPTFK	123295256	0	2272863232	0
D	DIA_02	NPGFY[+80]VEANPMPTFK	5789823	12665	229898032	0
D	DIA_03	NPGFY[+80]VEANPMPTFK	6576654	0	284381632	36597352
D	DIA_08	NQPTVYIAAS[+80]PPNTDELMSR	11398838	492364	16160946	1001012
D	DIA_04	NQPTVYIAAS[+80]PPNTDELMSR	16274088	533908	38778808	3504460
D	DIA_04	NSDLLTS[+80]PDVGLLK	9731348	447786	182824960	8761058
D	DIA_02	NSDLLTS[+80]PDVGLLK	56902	0	3141643	296121
D	DIA_06	NYS[+80]VGSRPLKPLSPLR	0	0	0	0
D	DIA_03	NYS[+80]VGSRPLKPLSPLR	88968264	10763899	572730496	59681988
D	DIA_01	NYS[+80]VGSRPLKPLSPLR	3052174	533863	27943940	4310772
D	DIA_02	QET[+80]VDC[+57]LKK	17908120	0	13421054	0
D	DIA_03	QET[+80]VDC[+57]LKK	13301078	0	34092396	2302727
D	DIA_01	QET[+80]VDC[+57]LKK	2070561	0	26820038	2232410
D	DIA_02	QET[+80]VEC[+57]LR	2508843	173795	63085716	14158222
D	DIA_02	QLS[+80]SGVSEIR	18688444416	3141821696	1013376192	163485312
D	DIA_03	RDGPGLERS[+80]PGEPGGAAPER	174125600	5836983	315628064	10750394
D	DIA_04	RDGPGLERS[+80]PGEPGGAAPER	213803824	0	343945440	0
D	DIA_02	RDGPGLERS[+80]PGEPGGAAPER	31003818	6611860	55304416	7574781
D	DIA_08	RDS[+80]SDDWEIPDGQITVGQR	22922724	141738	2263065	91794
D	DIA_04	RDS[+80]SDDWEIPDGQITVGQR	57141112	9351224	42096348	7821418
D	DIA_04	RLS[+80]VELTSSLFR	13276221	183058	125567712	3129398
D	DIA_01	RLS[+80]VELTSSLFR	19117572	3064450	134552128	20894424
D	DIA_02	RLS[+80]VELTSSLFR	19145152	0	145669600	0
D	DIA_05	RQEELNNQLFLY[+80]DTHQNLR	0	0	187521632	2556618
D	DIA_03	RQEELNNQLFLY[+80]DTHQNLR	2867058	0	57326480	2350185
D	DIA_03	RTS[+80]MGGTQQQFVEGVR	109191936	11385372	137419216	8556921
D	DIA_06	SDSTNSEDNY[+80]VPMNPGSSTLLAMER	2647022	0	77130752	9845480
D	DIA_03	SEPIS[+80]PPRDR	63570944	4070481	679385664	49930888
D	DIA_01	SEPIS[+80]PPRDR	57615208	2605337	569113600	24863032
D	DIA_04	SGAQASSTPLS[+80]PTR	2387410688	159866384	17100078	8883769
D	DIA_04	SGSPSDNS[+80]GAEEMEVSLAKPK	18440296	1634251	43847388	2386460
D	DIA_04	S[+80]HNNFVAILDLPEGEHQYK	40767580	1800718	244495520	37051664
D	DIA_02	S[+80]HNNFVAILDLPEGEHQYK	3122642	409029	13193190	3247132
D	DIA_06	SHSESASPSALSSS[+80]PNNLSPTGWSQPK	10026928	827047	5753074	1717754
D	DIA_06	SHSESAS[+80]PSALSSSPNNLSPTGWSQPK	38645988	350253	27574920	2891292
D	DIA_03	SIDDEITEAKS[+80]GTATPQR	30966612	1428964	326799296	20097516
D	DIA_07	SLAFEEGS[+80]QSTTISSLSEK	20384890	0	124153808	11287689
D	DIA_03	SLAFEEGS[+80]QSTTISSLSEK	17610340	0	31851206	3995995
D	DIA_04	SLAFEEGS[+80]QSTTISSLSEK	0	0	34854192	0
D	DIA_04	SLEATDSAFDNPDY[+80]WHSR	2081979	0	99981432	14012945
D	DIA_02	S[+80]LGDEGLNR	4401464	921302	94179144	27465104
D	DIA_03	S[+80]LPVSVPVWGFK	201034320	73962280	53359040	0
D	DIA_04	S[+80]LPVSVPVWGFK	230055600	0	59830780	17813980
D	DIA_02	SLS[+80]APGNLLTK	380446400	3910355	57651176	19331896
D	DIA_05	SLS[+80]VPAASTAKPPPLPR	639738	135704	31849558	4677530
D	DIA_02	SLS[+80]VPAASTAKPPPLPR	18453424	5786068	401904544	89858864
D	DIA_04	SRTES[+80]ITATSPASMVGGKPGSFR	51469900	0	0	0
D	DIA_05	SRTES[+80]ITATSPASMVGGKPGSFR	6095962	443028	34731060	4598031
D	DIA_02	SRTES[+80]ITATSPASMVGGKPGSFR	1594540	0	16363930	0
D	DIA_03	SRTES[+80]ITATSPASMVGGKPGSFR	978155	352342	12130542	842196
D	DIA_05	S[+80]SEDLSAYASISFQK	3737173	0	25339366	2748440
D	DIA_04	SSGSGSSVADERVDY[+80]VVVDQQK	6143919	0	72051248	0
D	DIA_05	SSGSGSSVADERVDY[+80]VVVDQQK	4186922	0	64964292	2662796
D	DIA_02	SSMS[+80]GLHLVK	537063552	26688912	156758992	9001945
D	DIA_02	SSS[+80]FPYTTK	12730157	375557	132554816	30873120
D	DIA_05	SSS[+80]SPELQTLQDILGDPGDKADVGR	63578668	4471371	863083904	14010387
D	DIA_03	SSS[+80]SPELQTLQDILGDPGDKADVGR	184101	19941	6226307	933959
D	DIA_02	STS[+80]LNERPK	39811960	1898673	2354847744	102607472
D	DIA_07	STS[+80]TPNVHMVSTTLPVDSR	25721852	2585832	21906996	1355329
D	DIA_03	STS[+80]TPNVHMVSTTLPVDSR	24297512	0	0	0
D	DIA_04	STS[+80]TPNVHMVSTTLPVDSR	320578144	44396556	228377344	39828592
D	DIA_06	TAC[+57]TNFMMT[+80]PYVVTR	0	0	45738184	2688682
D	DIA_03	TAC[+57]TNFMMT[+80]PYVVTR	34232	0	9737599	818443
D	DIA_05	TAGTSFMMT[+80]PYVVTR	4695492	0	34251160	1442267
D	DIA_02	TAGTSFMMT[+80]PYVVTR	119291	0	2075567	232977
D	DIA_05	TAS[+80]FSESRADEVAPAK	357948640	16695719	77556920	4559267
D	DIA_02	TAS[+80]FSESRADEVAPAK	515213600	51459460	114959520	12783264
D	DIA_05	TDS[+80]YSAGQSVEILDGVELGEPAHK	10615962	1203804	114133296	7141991
D	DIA_07	THAVSVSETDDY[+80]AEIIDEEDTYTMPSTR	10346530	0	29097024	2878314
D	DIA_05	TLT[+80]EPSVDFNHSDDFTPISTVQK	49495568	4695108	45445000	3062396
D	DIA_03	T[+80]PKDSPGIPPSAGAHQLFR	138068128	36487864	219634320	52352336
D	DIA_02	T[+80]PKDSPGIPPSAGAHQLFR	27566894	6711191	26302544	5121680
D	DIA_06	T[+80]PVSPVKFSPGDFWGR	4570103	10411	52956468	6128389
D	DIA_03	T[+80]PVSPVKFSPGDFWGR	740259	176725	177003552	41060920
D	DIA_06	T[+80]PVS[+80]PVKFSPGDFWGR	955211	0	194158336	9191291
D	DIA_03	T[+80]PVS[+80]PVKFSPGDFWGR	489416	17290	502782240	76982808
D	DIA_02	TQS[+80]FSLQER	53834300	0	164428752	21762396
D	DIA_06	TSPLQT[+80]PAAPGAAAGPALSPVPPVVHLTLR	10112453	1099811	444606592	45815468
D	DIA_04	TSPLQT[+80]PAAPGAAAGPALSPVPPVVHLTLR	4048544	968916	157808832	33147974
D	DIA_02	TSPLQT[+80]PAAPGAAAGPALSPVPPVVHLTLR	348204	69418	15266834	3915234
D	DIA_03	TSPLQT[+80]PAAPGAAAGPALSPVPPVVHLTLR	0	0	14533916	0
D	DIA_05	TSS[+80]FAEPGGGGGGGGGGPGGSASGPGGTGGGK	58807812	12611620	64391868	9957385
D	DIA_08	TTS[+80]FAESC[+57]KPVQQPSAFGSM[+16]K	1926444	0	42743920	1521686
D	DIA_04	TTS[+80]FAESC[+57]KPVQQPSAFGSM[+16]K	22701478	750427	675837952	56921504
D	DIA_05	TTS[+80]FAESC[+57]KPVQQPSAFGSM[+16]K	13715094	0	739129856	0
D	DIA_05	VGEEEHVY[+80]SFPNK	8649	0	47820892	3226983
D	DIA_02	VGEEEHVY[+80]SFPNK	0	18650	88735312	15748225
D	DIA_03	VIEDNEY[+80]TAR	3636050	705355	839872192	193663168
D	DIA_05	VLPPEVADGGVVDSGVY[+80]AVPPPAER	4638330	53410	69417104	16438867
D	DIA_03	VLPPEVADGGVVDSGVY[+80]AVPPPAER	657946	0	13325980	1806489
D	DIA_03	VPQT[+80]PLHTSR	678935	0	1154624768	141201648
D	DIA_01	VPQT[+80]PLHTSR	229536	0	673534592	48082760
D	DIA_04	VTS[+80]GGVSESPSGFSK	66117760	10736258	793195392	135848496
D	DIA_02	VY[+80]ENVTGLVK	1017649536	0	0	0
D	DIA_03	VY[+80]ENVTGLVK	527043	0	286941280	49455284
D	DIA_01	WPGS[+80]PTSR	43188240	2656185	55020728	13737913
D	DIA_05	YC[+57]RPESQEHPEADPGSAAPY[+80]LK	37914920	208866	83701792	1431130
D	DIA_03	YC[+57]RPESQEHPEADPGSAAPY[+80]LK	0	308638	18791804	930452
D	DIA_03	YGQFSGLNPGGRPIT[+80]PPR	171131968	14395586	1154326528	75771024
D	DIA_03	YMEDSTY[+80]YK	504523	0	27381072	3883928
D	DIA_01	YMS[+80]FTDK	5338308	237034	50565672	3688180
D	DIA_02	YPRPAS[+80]VPPS[+80]PSLSR	9775369	2494981	70788816	15857519
D	DIA_02	YSSS[+80]QPEPR	2029683	148113	163269584	20313942
D	DIA_05	YVDSEGHLY[+80]TVPIR	2792368	0	51654440	4295021
D	DIA_02	YVDSEGHLY[+80]TVPIR	1384481	15734	176099680	14267557
D	DIA_04	YYTPVPC[+57]ES[+80]ATAK	2024468	0	207314112	23518028
E	DIA_600-700	AHT[+80]FSHPPSSTK	544719	2744	5425804	1549555
E	DIA_400-500	AHT[+80]FSHPPSSTK	197922	24836	20012208	4793216
E	DIA_900-1000	AIS[+80]ETEENSDELSGER	437059	12264	20601104	4675608
E	DIA_600-700	ALGADDSYY[+80]TAR	569690	27302	35325064	23360700
E	DIA_700-800	ALGADDSYY[+80]TAR	0	0	13307416	0
E	DIA_700-800	ALPNNTSSS[+80]PQPK	689604	46818	63111752	26362978
E	DIA_700-800	ALS[+80]RQLSSGVSEIR	8470822	25078	24899666	508806
E	DIA_800-900	ALS[+80]RQLSSGVSEIR	0	0	19949602	0
E	DIA_500-600	ALS[+80]RQLSSGVSEIR	5373319	1171769	15701912	6493458
E	DIA_500-600	AREGS[+80]FESR	3852982	35989	311445088	7198118
E	DIA_800-900	ASSDGEGTMSRPAS[+80]VDGSPVSPSTNR	1401383	88444	22512192	2249170
E	DIA_800-900	ASSDGEGTM[+16]SRPAS[+80]VDGSPVSPSTNR	405634	0	13273144	2648774
E	DIA_700-800	AVS[+80]MDNSNKYTK	205647	2191	10988519	1089435
E	DIA_400-500	AVS[+80]MDNSNKYTK	102620	2424	2033811	45042
E	DIA_700-800	AYS[+80]FC[+57]GTVEYMAPEVVNRR	20455046	9332939	43240772	15202358
E	DIA_1000-1100	C[+57]SDVSELSSS[+80]PPGPYHQEPYVC[+57]KPEER	21935348	5209119	6131464	1394351
E	DIA_700-800	C[+57]SDVSELSSS[+80]PPGPYHQEPYVC[+57]KPEER	60706576	0	0	0
E	DIA_800-900	C[+57]SDVSELSSS[+80]PPGPYHQEPYVC[+57]KPEER	46346312	6523254	17229854	2877440
E	DIA_500-600	C[+57]SS[+80]VTGVQR	1725331	242229	1103218	118722
E	DIA_600-700	DIY[+80]ETDYYR	465897	9852	80222336	31745058
E	DIA_600-700	DIY[+80]ETDY[+80]YR	0	0	0	0
E	DIA_700-800	DIY[+80]ETDY[+80]YR	411493	0	40176388	16841176
E	DIA_600-700	EAASS[+80]PAGEPLR	3167344	907452	61012128	20574824
E	DIA_900-1000	EGIAISDTTTT[+80]FC[+57]GTPEYLAPEVIR	7490	9213	10310705	926179
E	DIA_800-900	EIGGGEAGAVIGGSAGAS[+80]PPSTLTPDSR	9170020	32116	4757939	661859
E	DIA_1000-1100	ETTSHNSLTT[+80]PC[+57]YTPYYVAPEVLGPEK	2352193	961225	14898410	3132883
E	DIA_600-700	FHS[+80]LPFSLTK	548057	64392	60945912	14489252
E	DIA_400-500	FHS[+80]LPFSLTK	21821	9934	11490294	1811502
E	DIA_900-1000	FQDLLSEENESTALPQVLAQPS[+80]TSR	5544126	2383	20645442	2732386
E	DIA_900-1000	GDKQVEY[+80]LDLDLDSGK	474545	3984	9414102	2050717
E	DIA_600-700	GDKQVEY[+80]LDLDLDSGK	115310	108180	17373440	4281984
E	DIA_900-1000	GFS[+80]FVATGLMEDDGKPR	7879938	1116334	3140364	1428847
E	DIA_600-700	GFS[+80]FVATGLMEDDGKPR	6887430	1118638	7061937	2335632
E	DIA_900-1000	GPS[+80]WDPFRDWYPHSR	13250721	8813052	11638602	1116901
E	DIA_1000-1100	GPS[+80]WDPFRDWYPHSR	0	0	9595365	0
E	DIA_600-700	GPS[+80]WDPFRDWYPHSR	520326432	185976416	65795664	28570632
E	DIA_900-1000	GTYFPAILNPPPS[+80]PATER	4734354	0	0	0
E	DIA_1000-1100	GTYFPAILNPPPS[+80]PATER	3125765	208162	140282592	28915576
E	DIA_600-700	GTYFPAILNPPPS[+80]PATER	2143547	261530	56296220	15369233
E	DIA_600-700	GYT[+80]ISDSAPSR	8183338	5553	117209968	29877580
E	DIA_700-800	HIQS[+80]NLDFSPVNSASSEENVK	1242312	50148	15869566	4460722
E	DIA_800-900	HIQS[+80]NLDFSPVNSASSEENVK	0	0	795894	0
E	DIA_900-1000	HLLAPGPQDIY[+80]DVPPVR	1661813	11022	4882239	2751925
E	DIA_600-700	HLLAPGPQDIY[+80]DVPPVR	1522244	121379	18592058	22918724
E	DIA_700-800	HSS[+80]ETFSSTPSATR	4191091	22856	44681288	7193535
E	DIA_500-600	HSS[+80]ETFSSTPSATR	1012006	258563	22511454	8361445
E	DIA_700-800	HVS[+80]ISYDIPPTPGNTYQIPR	7070696	390678	1558184	11706559
E	DIA_700-800	IADPEHDHTGFLTEY[+80]VATR	37945592	14376235	8464361	641855
E	DIA_700-800	IADPEHDHTGFLT[+80]EYVATR	779883	15486	10423360	1266049
E	DIA_1000-1100	ITSPDKPRPMPMDTSVYESPY[+80]SDPEELK	398631	113095	22577346	5330634
E	DIA_1100-1200	ITSPDKPRPMPMDTSVYESPY[+80]SDPEELK	0	0	0	0
E	DIA_800-900	ITSPDKPRPMPMDTSVYESPY[+80]SDPEELK	3729927	319781	38041640	12313326
E	DIA_700-800	IVIGYQSHADTATKSGS[+80]TTK	2057251	17338	58367488	1276002
E	DIA_600-700	KFELLPTPPLS[+80]PSRR	6825614	629294	89120640	14347132
E	DIA_600-700	KGSGDYMPMS[+80]PK	2415238	6441	31199942	3772053
E	DIA_800-900	LC[+57]DFGISGQLVDS[+80]IAK	0	0	0	0
E	DIA_900-1000	LC[+57]DFGISGQLVDS[+80]IAK	1420291	9078	27992110	5690535
E	DIA_500-600	LC[+57]DFGISGQLVDS[+80]IAK	0	0	0	0
E	DIA_600-700	LC[+57]DFGISGQLVDS[+80]IAK	258581	10918	6663126	686596
E	DIA_600-700	LC[+57]DFGISGQLVDSIAKT[+80]R	739428	7514	19241278	2826399
E	DIA_800-900	LC[+57]DFGVSGQLIDS[+80]MANSFVGTR	116706	13814	10077762	1968616
E	DIA_800-900	LFQGYS[+80]FVAPSILFK	0	0	0	0
E	DIA_900-1000	LFQGYS[+80]FVAPSILFK	2347886	294214	376719616	72298816
E	DIA_500-600	LFQGYS[+80]FVAPSILFK	383525	0	29800808	4685735
E	DIA_600-700	LFQGYS[+80]FVAPSILFK	389271	20115	21558634	3672618
E	DIA_500-600	LGS[+80]VDSFER	29008816	10396191	678280384	135312064
E	DIA_600-700	LIEDNEY[+80]TAR	7043509	4519464	21352848	8166182
E	DIA_800-900	LIEDNEY[+80]TARQGAK	4589	0	7705612	544710
E	DIA_500-600	LIEDNEY[+80]TARQGAK	0	12819	22971318	9056110
E	DIA_800-900	LIIQSSNGHITTTPT[+80]PTQFLC[+57]PK	747779	100732	87529504	7719556
E	DIA_800-900	LIIQSSNGHITTT[+80]PTPTQFLC[+57]PK	2143364	82026	620505472	67638736
E	DIA_700-800	LLDIDETEY[+80]HADGGKVPIK	184291	27160	27733178	9971790
E	DIA_500-600	LNT[+80]SDFQK	39901508	4658687	88196320	11342710
E	DIA_1100-1200	LQALKEEPQTVPEMPGETPPLS[+80]PIDMESQER	11525263	644515	9706877	1906859
E	DIA_700-800	LQTTDNLLPMS[+80]PEEFDEVSR	0	0	0	0
E	DIA_800-900	LQTTDNLLPMS[+80]PEEFDEVSR	21260898	4415431	22644164	3131583
E	DIA_400-500	LRTHS[+80]IESSGK	370276	5810	6486687	811454
E	DIA_500-600	LSSLRAS[+80]TSKSESSQK	172762	1360	16060644	716057
E	DIA_600-700	LSSLRAS[+80]TSKSESSQK	0	0	36878	0
E	DIA_500-600	LS[+80]SLRASTSKSESSQK	6467072	288618	13811604	835701
E	DIA_600-700	LS[+80]SLRASTSKSESSQK	0	0	36878	0
E	DIA_400-500	LVDS[+80]KAK	36621	2721	4935173	456987
E	DIA_1100-1200	MESMEIIEEIQC[+57]QTQQENLSSNSDGIS[+80]PK	326788	19145	32242124	1466623
E	DIA_800-900	MHLPSPTDSNFY[+80]R	2167811	34699	19709460	8217471
E	DIA_500-600	MHLPSPTDSNFY[+80]R	917295	38194	24111854	4642579
E	DIA_500-600	MMSLS[+80]QSR	196588	0	9458759	2286486
E	DIA_700-800	MNILGSQS[+80]PLHPSTLSTVIHR	5889799	14607	23364504	6498566
E	DIA_900-1000	MY[+80]VDPSEINPSMPQR	172958	0	9049390	4077413
E	DIA_600-700	MY[+80]VDPSEINPSMPQR	28002	4521	974813	226530
E	DIA_800-900	NDSVIVADQTPT[+80]PTR	2188493	432822	21634132	4796342
E	DIA_800-900	NDSVIVADQT[+80]PTPTR	9081049	21228	117654192	25140980
E	DIA_500-600	NDSVIVADQT[+80]PTPTR	152558	48840	5843526	1324197
E	DIA_900-1000	NLGYRDS[+80]GYYWEVPPSEVQLLKR	12679362	70954	54336576	26214316
E	DIA_700-800	NLGYRDS[+80]GYYWEVPPSEVQLLKR	3017599	36105	46302616	17183258
E	DIA_800-900	NPGFY[+80]VEANPMPTFK	308642	10850	565230848	81597424
E	DIA_900-1000	NPGFY[+80]VEANPMPTFK	438401	0	0	0
E	DIA_500-600	NPGFY[+80]VEANPMPTFK	0	35595	47480744	17708258
E	DIA_600-700	NPGFY[+80]VEANPMPTFK	0	0	0	0
E	DIA_700-800	NSDLLTS[+80]PDVGLLK	2889101	249923	33788152	7546464
E	DIA_600-700	NYS[+80]VGSRPLKPLSPLR	26571982	4121836	154850832	39199800
E	DIA_500-600	QET[+80]VDC[+57]LKK	1108367	0	2937872	0
E	DIA_600-700	QET[+80]VDC[+57]LKK	219358	0	3968649	466415
E	DIA_400-500	QET[+80]VDC[+57]LKK	11116	0	2385670	315926
E	DIA_500-600	QET[+80]VEC[+57]LR	472637	0	14166759	3915931
E	DIA_500-600	QLS[+80]SGVSEIR	3822162944	516266240	196783392	61707096
E	DIA_600-700	RDGPGLERS[+80]PGEPGGAAPER	57540088	8767912	100683520	15369328
E	DIA_700-800	RDGPGLERS[+80]PGEPGGAAPER	0	0	0	0
E	DIA_500-600	RDGPGLERS[+80]PGEPGGAAPER	5790074	1807427	13325014	3011617
E	DIA_1100-1200	RDS[+80]SDDWEIPDGQITVGQR	3748352	347751	944883	48091
E	DIA_700-800	RDS[+80]SDDWEIPDGQITVGQR	10317149	5919852	5810580	3237833
E	DIA_400-500	RLS[+80]VELTSSLFR	354024	39210	2165688	688430
E	DIA_500-600	RLS[+80]VELTSSLFR	0	0	0	0
E	DIA_800-900	RPHFPQFS[+80]YSASGTA	18288488	62740	21768184	698304
E	DIA_500-600	RPHFPQFS[+80]YSASGTA	110383	215909	49115592	4453576
E	DIA_800-900	RQEELNNQLFLY[+80]DTHQNLR	2105124	6128	25686492	8528618
E	DIA_600-700	RQEELNNQLFLY[+80]DTHQNLR	1676636	63087	5867635	404059
E	DIA_600-700	RTS[+80]MGGTQQQFVEGVR	20167876	5977189	25381254	5054672
E	DIA_900-1000	SDSTNSEDNY[+80]VPMNPGSSTLLAMER	463929	12837	12054212	2690374
E	DIA_600-700	SEPIS[+80]PPRDR	12367303	1303992	121464272	14900813
E	DIA_400-500	SEPIS[+80]PPRDR	11172618	530628	101905088	10653123
E	DIA_700-800	SGAQASSTPLS[+80]PTR	363592512	107602936	12243059	5881611
E	DIA_700-800	SGSPSDNS[+80]GAEEMEVSLAKPK	4012177	438999	6743352	946756
E	DIA_700-800	S[+80]HNNFVAILDLPEGEHQYK	54632952	1421342	47843340	21109198
E	DIA_900-1000	SIDDEITEAKS[+80]GTATPQR	0	0	0	0
E	DIA_1000-1100	SIDDEITEAKS[+80]GTATPQR	220852	43509	24393466	5669748
E	DIA_600-700	SIDDEITEAKS[+80]GTATPQR	7334366	527229	84324136	11108977
E	DIA_1000-1100	SLAFEEGS[+80]QSTTISSLSEK	494049	32235	47281072	17752272
E	DIA_600-700	SLAFEEGS[+80]QSTTISSLSEK	243572	4401	5186194	1604589
E	DIA_700-800	SLAFEEGS[+80]QSTTISSLSEK	0	0	12503147	0
E	DIA_1000-1100	SLEATDSAFDNPDY[+80]WHSR	208859	2043	2568800	553167
E	DIA_1100-1200	SLEATDSAFDNPDY[+80]WHSR	0	0	0	0
E	DIA_700-800	SLEATDSAFDNPDY[+80]WHSR	6506254	81329	13674266	2552646
E	DIA_500-600	S[+80]LGDEGLNR	3304457	258496	31862602	15970739
E	DIA_600-700	S[+80]LPVSVPVWGFK	57980036	18267238	15501504	4103623
E	DIA_700-800	S[+80]LPVSVPVWGFK	0	0	0	0
E	DIA_500-600	SLS[+80]APGNLLTK	6827990	853006	14008603	4398039
E	DIA_800-900	SLS[+80]VPAASTAKPPPLPR	1036219	11276	21137308	3862120
E	DIA_500-600	SLS[+80]VPAASTAKPPPLPR	10078518	1001420	127180640	57611868
E	DIA_700-800	SRTES[+80]ITATSPASMVGGKPGSFR	0	0	0	0
E	DIA_800-900	SRTES[+80]ITATSPASMVGGKPGSFR	4562219	108308	5783102	2946411
E	DIA_800-900	S[+80]SEDLSAYASISFQK	0	1756	58434	1338121
E	DIA_700-800	SSGSGSSVADERVDY[+80]VVVDQQK	1862339	19403	32689590	10484230
E	DIA_800-900	SSGSGSSVADERVDY[+80]VVVDQQK	0	0	0	0
E	DIA_500-600	SSMS[+80]GLHLVK	94827608	14151924	31251772	4500061
E	DIA_500-600	SSS[+80]FPYTTK	39553872	51231	29772902	12314560
E	DIA_800-900	SSS[+80]SPELQTLQDILGDPGDKADVGR	19845736	2555973	222214400	26019988
E	DIA_500-600	STS[+80]LNERPK	6648967	432398	352921728	28564936
E	DIA_1000-1100	STS[+80]TPNVHMVSTTLPVDSR	11405257	2744780	6934288	2323744
E	DIA_600-700	STS[+80]TPNVHMVSTTLPVDSR	61194744	0	0	0
E	DIA_700-800	STS[+80]TPNVHMVSTTLPVDSR	60133652	21164860	50924376	18922000
E	DIA_1000-1100	SVLEDFFTATEGQY[+80]QPQP	8887584	54930	46151628	3902819
E	DIA_700-800	SVLEDFFTATEGQY[+80]QPQP	71442	32682	9158524	366381
E	DIA_900-1000	TAC[+57]TNFMMT[+80]PYVVTR	0	7860	7365958	1394866
E	DIA_800-900	TAGTSFMMT[+80]PYVVTR	1251802	8248	7707265	707790
E	DIA_800-900	TAS[+80]FSESRADEVAPAK	97511840	12239366	22783132	2505620
E	DIA_500-600	TAS[+80]FSESRADEVAPAK	98200008	15359216	24094182	3633435
E	DIA_800-900	TDS[+80]YSAGQSVEILDGVELGEPAHK	831228	28023	17157190	2982992
E	DIA_1000-1100	THAVSVSETDDY[+80]AEIIDEEDTYTMPSTR	0	6851	12896687	3948530
E	DIA_800-900	TLT[+80]EPSVDFNHSDDFTPISTVQK	13151355	994814	9709882	675226
E	DIA_600-700	T[+80]PKDSPGIPPSAGAHQLFR	221510752	107852712	116002200	55147820
E	DIA_900-1000	T[+80]PVSPVKFSPGDFWGR	3668570	21800	12818344	2769657
E	DIA_600-700	T[+80]PVSPVKFSPGDFWGR	516282	7751	29919402	10476629
E	DIA_900-1000	T[+80]PVS[+80]PVKFSPGDFWGR	98027	14285	60475952	11413620
E	DIA_600-700	T[+80]PVS[+80]PVKFSPGDFWGR	0	10711	86523176	26694994
E	DIA_500-600	TQS[+80]FSLQER	138838	19109	46193224	13407270
E	DIA_900-1000	TSPLQT[+80]PAAPGAAAGPALSPVPPVVHLTLR	1505487	69975	51198496	17922036
E	DIA_700-800	TSPLQT[+80]PAAPGAAAGPALSPVPPVVHLTLR	979591	22297	12195826	4352745
E	DIA_800-900	TSS[+80]FAEPGGGGGGGGGGPGGSASGPGGTGGGK	13799970	784111	12893684	2336494
E	DIA_1100-1200	TTS[+80]FAESC[+57]KPVQQPSAFGSM[+16]K	11593	0	17087498	1263486
E	DIA_700-800	TTS[+80]FAESC[+57]KPVQQPSAFGSM[+16]K	1557797	212038	120725040	24080464
E	DIA_800-900	TTS[+80]FAESC[+57]KPVQQPSAFGSM[+16]K	29952	0	118060024	0
E	DIA_800-900	VGEEEHVY[+80]SFPNK	1551777	9734	21862946	3444896
E	DIA_500-600	VGEEEHVY[+80]SFPNK	499342	14002	22610486	9381862
E	DIA_600-700	VIEDNEY[+80]TAR	961675	39334	138578816	41861296
E	DIA_800-900	VLPPEVADGGVVDSGVY[+80]AVPPPAER	234799	17106	16648663	2431653
E	DIA_600-700	VPQT[+80]PLHTSR	66970	0	158970784	48280356
E	DIA_400-500	VPQT[+80]PLHTSR	243125	6564	81021992	20686110
E	DIA_700-800	VTS[+80]GGVSESPSGFSK	14180894	4948021	196078224	68532832
E	DIA_500-600	VY[+80]ENVTGLVK	0	0	0	0
E	DIA_600-700	VY[+80]ENVTGLVK	130025	0	78953248	27536960
E	DIA_400-500	WPGS[+80]PTSR	9401621	662967	9393339	3808956
E	DIA_800-900	YC[+57]RPESQEHPEADPGSAAPY[+80]LK	2156845	155575	639935	3422337
E	DIA_600-700	YC[+57]RPESQEHPEADPGSAAPY[+80]LK	29946	42329	975612	1036373
E	DIA_600-700	YGQFSGLNPGGRPIT[+80]PPR	32592572	10157779	222316064	52003364
E	DIA_600-700	YMEDSTY[+80]YK	246917	0	5236414	732499
E	DIA_400-500	YMS[+80]FTDK	905386	9268	8940857	973768
E	DIA_500-600	YPRPAS[+80]VPPS[+80]PSLSR	31310074	1016482	41874156	5036442
E	DIA_500-600	YSSS[+80]QPEPR	128215	236	10743094	2194730
E	DIA_800-900	YVDSEGHLY[+80]TVPIR	2110304	0	18508464	3350583
E	DIA_500-600	YVDSEGHLY[+80]TVPIR	631879	3634	37010036	12471982
E	DIA_700-800	YYTPVPC[+57]ES[+80]ATAK	3005410	20437	40919776	14249646
