# Supplementary material for: A Multipathway Phosphopeptide Standard for Rapid Phosphoproteomics Assay Development
Source: Mol Cell Proteomics. 2023 Aug 30;22(10):100639. doi: 10.1016/j.mcpro.2023.100639 (PMC10561125; doi:10.1016/j.mcpro.2023.100639)
Supplement: Table S3 — Table of 179 starting peptides and their providence. [file mmc4.xlsx]

## Sheet: Sheet1
Peptide_ID	Target	PhosphoSite	Skyline Sequence	Attempted Synthesis	In Library	Chromatographic Character	Included in Standard (131)	AMPK signaling	Death and apoptosis signaling	ErbB signaling	Insulin/IGF-1 signaling	mTOR signaling	PI3K/AKT signaling	Stress (p38/SAPK/JNK) signaling
ACACA:S80	ACACA	S80	SSMS[+80]GLHLVK	TRUE	TRUE	good	TRUE	1	0	0	0	0	0	0
ACLY:S455	ACLY	S455	TAS[+80]FSESRADEVAPAK	TRUE	TRUE	good	TRUE	0	0	0	1	0	0	0
AKT1:S129	AKT1	S129	SGSPSDNS[+80]GAEEMEVSLAKPK	TRUE	TRUE	good	TRUE	1	1	1	0	1	1	0
AKT1:T308	AKT1	T308	EGIKDGATMKT[+80]FC[+57]GTPEYLAPEVLEDNDYGR	TRUE	FALSE	unobserved	FALSE	1	1	1	1	1	1	0
AKT1:S473	AKT1	S473	RPHFPQFS[+80]YSASGTA	TRUE	TRUE	good	TRUE	1	1	1	1	1	1	0
AKT1S1:S183	AKT1S1	S183	S[+80]LPVSVPVWGFK	TRUE	TRUE	good	TRUE	0	0	0	1	1	1	0
AKT1S1:T246	AKT1S1	T246	LNT[+80]SDFQK	TRUE	TRUE	good	TRUE	0	0	0	1	1	1	0
AKT2:T309	AKT2	T309	EGISDGATMKT[+80]FC[+57]GTPEYLAPEVLEDNDYGR	TRUE	FALSE	unobserved	FALSE	1	1	1	1	1	1	0
AKT2:T451	AKT2	T451	YFDDEFTAQSITIT[+80]PPDRYDSLGLLELDQR	TRUE	FALSE	unobserved	FALSE	1	1	1	1	1	1	0
AKT2:S474	AKT2	S474	THFPQFS[+80]YSASIRE	TRUE	TRUE	low	FALSE	1	1	1	1	1	1	0
ARAF:S299	ARAF	S299	NLGYRDS[+80]GYYWEVPPSEVQLLKR	TRUE	TRUE	good	FALSE	0	0	1	0	0	0	0
ATF2:T69	ATF2	T69	NDSVIVADQT[+80]PTPTR	TRUE	TRUE	good	TRUE	0	0	0	0	0	0	1
ATF2:T71	ATF2	T71	NDSVIVADQTPT[+80]PTR	TRUE	TRUE	good	TRUE	0	0	0	0	0	0	1
ATM:S1981	ATM	S1981	SLAFEEGS[+80]QSTTISSLSEK	TRUE	TRUE	good	TRUE	0	1	0	0	0	0	0
ATR:S428	ATR	S428	MESMEIIEEIQC[+57]QTQQENLSSNSDGIS[+80]PK	TRUE	TRUE	good	FALSE	0	1	0	0	0	0	0
BCAR1:Y249	BCAR1	Y249	HLLAPGPQDIY[+80]DVPPVR	TRUE	TRUE	good	TRUE	0	0	1	0	0	0	0
BCAR1:Y410	BCAR1	Y410	VLPPEVADGGVVDSGVY[+80]AVPPPAER	TRUE	TRUE	good	TRUE	0	0	1	0	0	0	0
BCL2:T74	BCL2	T74	TSPLQT[+80]PAAPGAAAGPALSPVPPVVHLTLR	TRUE	TRUE	good	TRUE	0	1	0	0	0	1	0
BCL2L11:S77	BCL2L11	S77	S[+80]PLFIFMR	TRUE	FALSE	unobserved	FALSE	0	1	0	0	0	1	0
BCR:Y177	BCR	Y177	GHGQPGADAEKPFY[+80]VNVEFHHER	TRUE	TRUE	good	TRUE	0	0	0	0	0	1	0
BRAF:S446	BRAF	S446	RDS[+80]SDDWEIPDGQITVGQR	TRUE	TRUE	good	TRUE	0	0	1	0	0	0	0
CAMK2D:T287	CAMK2D	T287	QET[+80]VDC[+57]LKK	TRUE	TRUE	good	TRUE	0	0	1	0	0	0	0
CAMK2G:T287	CAMK2G	T287	QET[+80]VEC[+57]LR	TRUE	TRUE	good	TRUE	0	0	1	0	0	0	0
CAMKK2:S511	CAMKK2	S511	SLS[+80]APGNLLTK	TRUE	TRUE	good	TRUE	1	0	0	0	0	0	0
CAV1:Y14	CAV1	Y14	YVDSEGHLY[+80]TVPIR	TRUE	TRUE	good	TRUE	0	0	1	1	0	0	0
CBL:Y700	CBL	Y700	LPPGEQC[+57]EGEEDTEY[+80]MTPSSRPLRPLDTSQSSR	TRUE	FALSE	unobserved	FALSE	0	0	1	1	0	0	0
CHEK1:S280	CHEK1	S280	VTS[+80]GGVSESPSGFSK	TRUE	TRUE	good	TRUE	0	1	0	0	0	0	0
CHEK1:S296	CHEK1	S296	HIQS[+80]NLDFSPVNSASSEENVK	TRUE	TRUE	good	TRUE	0	1	0	0	0	0	0
CHEK1:S317	CHEK1	S317	YSSS[+80]QPEPR	TRUE	TRUE	good	TRUE	0	1	0	0	0	0	0
CHEK2:S516	CHEK2	S516	FQDLLSEENESTALPQVLAQPS[+80]TSR	TRUE	TRUE	good	TRUE	0	1	0	0	0	0	0
CRKL:Y207	CRKL	Y207	NSNSYGIPEPAHAY[+80]AQPQTTTPLPAVSGSPGAAITPLPSTQNGPVFAK	TRUE	FALSE	unobserved	FALSE	0	0	0	0	0	0	1
CTNNB1:S45	CTNNB1	S45	AAVSHWQQQSYLDSGIHSGATTTAPS[+80]LSGK	TRUE	TRUE	low	TRUE	0	0	1	0	0	0	0
CTNNB1:S552	CTNNB1	S552	RTS[+80]MGGTQQQFVEGVR	TRUE	TRUE	good	TRUE	0	0	1	0	0	0	0
CTNNB1:S675	CTNNB1	S675	RLS[+80]VELTSSLFR	TRUE	TRUE	good	FALSE	0	0	1	0	0	0	0
CYLD:S418	CYLD	S418	FHS[+80]LPFSLTK	TRUE	TRUE	good	TRUE	0	1	0	0	0	0	0
DUSP1:S359	DUSP1	S359	GTSTTTVFNFPVSIPVHSTNSALSYLQS[+80]PITTSPSC[+57]	TRUE	FALSE	unobserved	FALSE	0	0	0	0	0	0	1
EGFR:Y998	EGFR	Y998	MHLPSPTDSNFY[+80]R	TRUE	TRUE	good	TRUE	0	0	1	0	0	0	0
EGFR:S1045	EGFR	S1045	TPLLSSLSATSNNS[+80]TVAC[+57]IDR	TRUE	FALSE	unobserved	FALSE	0	0	1	0	0	0	0
EIF4E:S209	EIF4E	S209	IVIGYQSHADTATKSGS[+80]TTK	TRUE	TRUE	good	TRUE	0	0	0	1	0	0	0
EIF4EBP1:T37	EIF4EBP1	T37	RVVLGDGVQLPPGDYSTT[+80]PGGTLFSTTPGGTR	TRUE	FALSE	unobserved	FALSE	1	0	0	1	1	1	0
EIF4EBP1:S65	EIF4EBP1	S65	NS[+80]PVTKTPPRDLPTIPGVTSPSSDEPPMEASQSHLR	TRUE	FALSE	unobserved	FALSE	1	0	0	1	1	1	0
EIF4EBP1:T70	EIF4EBP1	T70	NSPVTKT[+80]PPRDLPTIPGVTSPSSDEPPMEASQSHLR	TRUE	FALSE	unobserved	FALSE	1	0	0	1	1	1	0
ERBB2:Y877	ERBB2	Y877	LLDIDETEY[+80]HADGGKVPIK	TRUE	TRUE	good	FALSE	0	0	1	0	0	0	0
ERBB2:Y1248	ERBB2	Y1248	GTPTAENPEY[+80]LGLDVPV	TRUE	TRUE	low	TRUE	0	0	1	0	0	0	0
ERBB3:Y1289	ERBB3	Y1289	DGGGPGGDYAAMGAC[+57]PASEQGY[+80]EEMR	TRUE	FALSE	unobserved	FALSE	0	0	1	0	0	0	0
ERBB3:Y1328	ERBB3	Y1328	SLEATDSAFDNPDY[+80]WHSR	TRUE	TRUE	good	TRUE	0	0	1	0	0	0	0
FADD:S194	FADD	S194	SGAMS[+80]PMSWNSDASTSEAS	TRUE	FALSE	unobserved	FALSE	0	1	0	0	0	0	0
FOXO1:S256	FOXO1	S256	AAS[+80]MDNNSK	TRUE	TRUE	smear	FALSE	0	1	1	1	0	1	0
FOXO1:S319	FOXO1	S319	TSS[+80]NASTISGRLSPIM[+16]TEQDDLGEGDVHSMVYPPSAAK	TRUE	FALSE	unobserved	FALSE	0	1	1	1	0	1	0
FOXO3:S253	FOXO3	S253	AVS[+80]MDNSNKYTK	TRUE	TRUE	good	TRUE	0	0	0	1	0	0	0
FOXO3:S294	FOXO3	S294	WPGS[+80]PTSR	TRUE	TRUE	good	TRUE	0	0	0	1	0	0	0
FOXO3:S413	FOXO3	S413	SSS[+80]FPYTTK	TRUE	TRUE	good	TRUE	0	0	0	1	0	0	0
FOXO4:S197	FOXO4	S197	AAS[+80]MDSSSK	TRUE	TRUE	smear	FALSE	0	0	0	1	0	0	0
GAB1:S304	GAB1	S304	HVS[+80]ISYDIPPTPGNTYQIPR	TRUE	TRUE	good	TRUE	0	0	1	1	0	1	0
GAB1:Y627	GAB1	Y627	GDKQVEY[+80]LDLDLDSGK	TRUE	TRUE	good	TRUE	0	0	1	1	0	1	0
GAB1:Y659	GAB1	Y659	SSGSGSSVADERVDY[+80]VVVDQQK	TRUE	TRUE	good	TRUE	0	0	1	1	0	1	0
GAB2:Y452	GAB2	Y452	SDSTNSEDNY[+80]VPMNPGSSTLLAMER	TRUE	TRUE	outside	TRUE	0	0	1	0	0	1	0
GRB10:S476	GRB10	S476	MNILGSQS[+80]PLHPSTLSTVIHR	TRUE	TRUE	good	TRUE	0	0	0	1	0	0	0
GSK3A:S21	GSK3A	S21	TSS[+80]FAEPGGGGGGGGGGPGGSASGPGGTGGGK	TRUE	TRUE	good	TRUE	0	0	1	1	1	1	0
GSK3B:S9	GSK3B	S9	TTS[+80]FAESC[+57]KPVQQPSAFGSM[+16]K	TRUE	TRUE	good	TRUE	0	0	1	1	1	1	0
GSK3B:S9	GSK3B	S9	TTS[+80]FAESC[+57]KPVQQPSAFGSMK	TRUE	FALSE	unobserved	TRUE	0	0	1	1	1	1	0
GSK3B:T390	GSK3B	T390	IQAAAST[+80]PTNATAASDANTGDR	TRUE	FALSE	unobserved	FALSE	0	0	1	1	1	1	0
GYS1:S641/S645	GYS1	S641/S645	YPRPAS[+80]VPPS[+80]PSLSR	TRUE	TRUE	good	TRUE	1	0	0	1	0	1	0
HSPB1:S15	HSPB1	S15	GPS[+80]WDPFRDWYPHSR	TRUE	TRUE	good	TRUE	0	0	0	0	0	0	1
HSPB1:S78	HSPB1	S78	ALS[+80]RQLSSGVSEIR	TRUE	TRUE	good	TRUE	0	0	0	0	0	0	1
HSPB1:S82	HSPB1	S82	QLS[+80]SGVSEIR	TRUE	TRUE	good	TRUE	0	0	0	0	0	0	1
IGF1R/IR:Y1135/Y1162	IGF1R/IR	Y1135	DIY[+80]ETDYYR	TRUE	TRUE	good	TRUE	0	0	0	1	0	0	0
IGF1R/IR:Y1135/Y1162	IGF1R/IR	Y1135/Y1139	DIY[+80]ETDY[+80]YR	TRUE	TRUE	good	TRUE	0	0	0	1	0	0	0
IRS1:S307	IRS1	S307	SRTES[+80]ITATSPASMVGGKPGSFR	TRUE	TRUE	good	TRUE	0	0	0	1	1	1	1
IRS1:S323	IRS1	S323	TESITATSPASM[+16]VGGKPGS[+80]FR	TRUE	TRUE	good	TRUE	0	0	0	1	1	1	1
IRS1:S323	IRS1	S323	TESITATSPASMVGGKPGS[+80]FR	TRUE	TRUE	good	TRUE	0	0	0	1	1	1	1
IRS1:S341	IRS1	S341	ASSDGEGTM[+16]SRPAS[+80]VDGSPVSPSTNR	TRUE	TRUE	good	TRUE	0	0	0	0	0	0	0
IRS1:S341	IRS1	S341	ASSDGEGTMSRPAS[+80]VDGSPVSPSTNR	TRUE	TRUE	good	TRUE	0	0	0	0	0	0	0
IRS1:Y612	IRS1	Y612	GGHHRPDSSTLHTDDGY[+80]MPMSPGVAPVPSGR	TRUE	FALSE	unobserved	FALSE	0	0	0	1	1	1	1
IRS1:S636	IRS1	S636	KGSGDYM[+16]PM[+16]S[+80]PK	TRUE	TRUE	good	TRUE	0	0	0	1	1	1	1
IRS1:S636	IRS1	S636	KGSGDYMPMS[+80]PK	TRUE	TRUE	good	TRUE	0	0	0	1	1	1	1
IRS1:S792	IRS1	S792	HQHLRLS[+80]TSSGR	TRUE	FALSE	outside	TRUE	0	0	0	0	0	0	0
IRS1:Y896	IRS1	Y896	SPGEY[+80]VNIEFGSDQSGYLSGPVAFHSSPSVR	TRUE	FALSE	low	FALSE	0	0	0	1	1	1	1
IRS1:S1101	IRS1	S1101	HSS[+80]ETFSSTPSATR	TRUE	TRUE	good	TRUE	0	0	0	1	1	1	1
IRS1:S1222	IRS1	S1222	S[+80]SEDLSAYASISFQK	TRUE	TRUE	good	FALSE	0	0	0	0	0	0	0
JUN:S63	JUN	S63	NSDLLTS[+80]PDVGLLK	TRUE	TRUE	good	TRUE	0	1	1	0	0	0	1
JUN:T91	JUN	T91	LIIQSSNGHITTT[+80]PTPTQFLC[+57]PK	TRUE	TRUE	good	TRUE	0	1	1	0	0	0	1
JUN:T93	JUN	T93	LIIQSSNGHITTTPT[+80]PTQFLC[+57]PK	TRUE	TRUE	good	TRUE	0	1	1	0	0	0	1
JUN:S243	JUN	S243	LQALKEEPQTVPEMPGETPPLS[+80]PIDMESQER	TRUE	TRUE	low	TRUE	0	1	1	0	0	0	1
LCK:Y394	LCK	Y394	LIEDNEY[+80]TAR	TRUE	TRUE	good	TRUE	0	0	1	1	0	1	0
LCK:Y505	LCK	Y505	SVLEDFFTATEGQY[+80]QPQP	TRUE	TRUE	good	FALSE	0	0	0	0	0	0	0
LMNA:S22	LMNA	S22	SGAQASSTPLS[+80]PTR	TRUE	TRUE	good	TRUE	0	1	0	0	0	1	0
LRP6:S1490	LRP6	S1490	GTYFPAILNPPPS[+80]PATER	TRUE	TRUE	good	TRUE	0	0	0	0	1	0	0
LYN:Y397	LYN	Y397	VIEDNEY[+80]TAR	TRUE	TRUE	good	TRUE	0	0	1	1	0	1	0
LYN:Y508	LYN	Y508	AEERPTFDYLQSVLDDFYTATEGQY[+80]QQQP	TRUE	FALSE	good	FALSE	0	0	0	0	0	1	0
MAP2K1:S218	MAP2K1	S218	LC[+57]DFGVSGQLIDS[+80]MANSFVGTR	TRUE	TRUE	low	FALSE	0	0	1	1	0	0	0
MAP2K1:S222	MAP2K1	S222	LC[+57]DFGVSGQLIDSMANS[+80]FVGTR	TRUE	FALSE	good	FALSE	0	0	1	1	0	0	0
MAP2K1:T286	MAP2K1	T286	ELELMFGC[+57]QVEGDAAET[+80]PPRPR	TRUE	FALSE	unobserved	FALSE	0	0	1	1	0	0	0
MAP2K1:S298	MAP2K1	S298	TPGRPLS[+80]SYGM[+16]DSRPPM[+16]AIFELLDYIVNEPPPK	TRUE	FALSE	unobserved	FALSE	0	0	1	1	0	0	0
MAP2K4:S80	MAP2K4	S80	LRTHS[+80]IESSGK	TRUE	TRUE	good	TRUE	0	0	1	0	0	0	1
MAP2K4:S257	MAP2K4	S257	LC[+57]DFGISGQLVDS[+80]IAK	TRUE	TRUE	good	TRUE	0	0	1	0	0	0	1
MAP2K4:T261	MAP2K4	T261	LC[+57]DFGISGQLVDSIAKT[+80]R	TRUE	TRUE	good	TRUE	0	0	1	0	0	0	1
MAP2K7:S271	MAP2K7	S271	LVDS[+80]KAK	TRUE	TRUE	good	TRUE	0	1	1	0	0	0	1
MAP3K5:S82/S88	MAP3K5	S82/S88	GRGS[+80]SVGGGS[+80]R	TRUE	FALSE	outside	FALSE	0	1	0	0	0	0	1
MAP3K5:S964/S986	MAP3K5	S964/S986	S[+80]ISLPVPVLVEDTSSSSEYGSVS[+80]PDTELKVDPFSFK	TRUE	FALSE	unobserved	FALSE	0	1	0	0	0	0	1
MAPK11:T180/Y182	MAPK11	T180/Y182	QADEEMT[+80]GY[+80]VATR	TRUE	FALSE	low	TRUE	0	0	0	0	0	0	1
MAPK3:T202	MAPK3	T202	IADPEHDHTGFLT[+80]EYVATR	TRUE	TRUE	good	TRUE	0	1	1	1	1	0	0
MAPK3:Y204	MAPK3	Y204	IADPEHDHTGFLTEY[+80]VATR	TRUE	TRUE	good	TRUE	0	1	1	1	1	0	0
MAPK7:T219	MAPK7	T219	GLC[+57]TSPAEHQYFMT[+80]EYVATR	TRUE	TRUE	good	TRUE	0	0	1	0	1	0	0
MAPK8:T183	MAPK8	T183	TAGTSFMMT[+80]PYVVTR	TRUE	TRUE	good	TRUE	0	1	1	1	0	0	1
MAPK9:T183	MAPK9	T183	TAC[+57]TNFMMT[+80]PYVVTR	TRUE	TRUE	good	TRUE	0	1	1	1	0	0	1
MAPKAPK2:T222	MAPKAPK2	T222	ETTSHNSLTT[+80]PC[+57]YTPYYVAPEVLGPEK	TRUE	TRUE	good	TRUE	0	0	0	0	0	0	1
MAPKAPK2:T334	MAPKAPK2	T334	VPQT[+80]PLHTSR	TRUE	TRUE	good	TRUE	0	0	0	0	0	0	1
MCL1:S64	MCL1	S64	EIGGGEAGAVIGGSAGAS[+80]PPSTLTPDSR	TRUE	TRUE	good	TRUE	0	1	0	0	0	0	0
MCL1:S159/T163	MCL1	S159/T163	RPAVLPLLELVGESGNNTSTDGS[+80]LPST[+80]PPPAEEEEDELYR	TRUE	FALSE	unobserved	FALSE	0	1	0	0	0	0	0
MCL1:T163	MCL1	T163	RPAVLPLLELVGESGNNTSTDGSLPST[+80]PPPAEEEEDELYR	TRUE	FALSE	unobserved	FALSE	0	1	0	0	0	0	0
MDM2:S166	MDM2	S166	AIS[+80]ETEENSDELSGER	TRUE	TRUE	good	TRUE	0	0	1	0	0	1	0
MEF2A:S408	MEF2A	S408	SEPIS[+80]PPRDR	TRUE	TRUE	good	TRUE	1	0	1	0	0	0	1
MTOR:S2448	MTOR	S2448	TDS[+80]YSAGQSVEILDGVELGEPAHK	TRUE	TRUE	good	TRUE	1	0	1	1	1	1	0
MTOR:S2448	MTOR	S2448	TDS[+80]YSAGQSVEILDGVELGEPAHKK	TRUE	FALSE	unobserved	TRUE	1	0	1	1	1	1	0
MTOR:S2481	MTOR	S2481	KTGTTVPESIHS[+80]FIGDGLVKPEALNKK	TRUE	TRUE	good	TRUE	1	0	1	1	1	1	0
MYC:S62	MYC	S62	KFELLPTPPLS[+80]PSRR	TRUE	TRUE	good	TRUE	0	0	0	0	0	0	1
NFKBIA:S32	NFKBIA	S32	LLDDRHDS[+80]GLDSMKDEEYEQMVK	TRUE	TRUE	low	TRUE	0	1	0	0	0	0	0
NOS3:S1177	NOS3	S1177	TQS[+80]FSLQER	TRUE	TRUE	good	TRUE	1	0	0	0	0	1	0
PAK1:S144	PAK1	S144	YMS[+80]FTDK	TRUE	TRUE	good	TRUE	0	0	1	0	0	0	0
PFKFB2:S483	PFKFB2	S483	NYS[+80]VGSRPLKPLSPLR	TRUE	TRUE	good	TRUE	0	0	0	0	0	1	0
PLCB3:S537	PLCB3	S537	S[+80]LGDEGLNR	TRUE	TRUE	good	TRUE	1	0	1	0	0	0	0
PLCB3:S1105	PLCB3	S1105	HNS[+80]ISEAK	TRUE	FALSE	noisy	TRUE	1	0	1	0	0	0	0
PLCG1:Y783	PLCG1	Y783	NPGFY[+80]VEANPMPTFK	TRUE	TRUE	good	TRUE	0	0	1	0	0	0	0
PLCG1:S1248	PLCG1	S1248	AREGS[+80]FESR	TRUE	TRUE	good	TRUE	0	0	1	0	0	0	0
PLCG2:Y759	PLCG2	Y759	MY[+80]VDPSEINPSMPQR	TRUE	TRUE	good	TRUE	0	0	1	0	0	0	0
PLCG2:Y1217	PLCG2	Y1217	RQEELNNQLFLY[+80]DTHQNLR	TRUE	TRUE	good	TRUE	0	0	1	0	0	0	0
PPP1CA:T320	PPP1CA	T320	YGQFSGLNPGGRPIT[+80]PPR	TRUE	TRUE	good	TRUE	0	0	0	1	0	0	0
PRKAA1:S486	PRKAA1	S486	SIDDEITEAKS[+80]GTATPQR	TRUE	TRUE	good	TRUE	1	0	0	1	1	0	0
PRKAA2:T172	PRKAA2	T172	IADFGLSNMMSDGEFLRT[+80]SC[+57]GSPNYAAPEVISGR	TRUE	FALSE	unobserved	FALSE	1	0	0	1	1	0	0
PRKAB1:S108	PRKAB1	S108	S[+80]HNNFVAILDLPEGEHQYK	TRUE	TRUE	good	TRUE	1	0	0	0	0	0	0
PRKAB1:S182	PRKAB1	S182	C[+57]SDVSELSSS[+80]PPGPYHQEPYVC[+57]KPEER	TRUE	TRUE	good	TRUE	1	0	0	0	0	0	0
PTK2:Y397	PTK2	Y397	THAVSVSETDDY[+80]AEIIDEEDTYTMPSTR	TRUE	TRUE	good	FALSE	0	0	1	0	0	1	0
PTK2:Y576	PTK2	Y576	YMEDSTY[+80]YK	TRUE	TRUE	good	TRUE	0	0	1	0	0	1	0
PTK2:Y925	PTK2	Y925	VY[+80]ENVTGLVK	TRUE	TRUE	good	TRUE	0	0	1	0	0	1	0
PXN:Y118	PXN	Y118	VGEEEHVY[+80]SFPNK	TRUE	TRUE	good	TRUE	0	0	1	0	0	1	0
RAF1:S259	RAF1	S259	STS[+80]TPNVHMVSTTLPVDSR	TRUE	TRUE	good	TRUE	0	0	1	1	0	0	0
RAF1:S289	RAF1	S289	SHSESAS[+80]PSALSSSPNNLSPTGWSQPK	TRUE	TRUE	good	TRUE	0	0	1	1	0	0	0
RAF1:S296	RAF1	S296	SHSESASPSALSSS[+80]PNNLSPTGWSQPK	TRUE	TRUE	good	TRUE	0	0	1	1	0	0	0
RICTOR:T1135	RICTOR	T1135	TLT[+80]EPSVDFNHSDDFTPISTVQK	TRUE	TRUE	good	FALSE	0	0	0	1	1	1	0
RIPK2:S176	RIPK2	S176	MMSLS[+80]QSR	TRUE	TRUE	good	TRUE	0	1	0	0	0	0	1
RPS6:S235	RPS6	S235	LS[+80]SLRASTSKSESSQK	TRUE	TRUE	good	TRUE	0	0	0	0	0	1	0
RPS6:S240	RPS6	S240	LSSLRAS[+80]TSKSESSQK	TRUE	TRUE	good	TRUE	0	0	0	0	0	1	0
RPS6KA1:T359	RPS6KA1	T359	T[+80]PKDSPGIPPSAGAHQLFR	TRUE	TRUE	good	TRUE	0	1	0	0	1	0	0
RPS6KA1:S380	RPS6KA1	S380	GFS[+80]FVATGLMEDDGKPR	TRUE	TRUE	low	FALSE	0	1	0	0	1	0	0
RPS6KA1:T573	RPS6KA1	T573	AENGLLMT[+80]PC[+57]YTANFVAPEVLK	TRUE	FALSE	unobserved	FALSE	0	1	0	0	1	0	0
RPS6KA3:S227	RPS6KA3	S227	AYS[+80]FC[+57]GTVEYMAPEVVNRR	TRUE	TRUE	good	FALSE	0	1	0	0	1	0	0
RPS6KA5:S360	RPS6KA5	S360	KVPAPFKPVIRDELDVSNFAEEFTEMDPTYS[+80]PAALPQSSEK	TRUE	FALSE	unobserved	FALSE	0	0	0	0	0	0	1
RPS6KA5:S376	RPS6KA5	S376	LFQGYS[+80]FVAPSILFK	TRUE	TRUE	good	FALSE	0	0	0	0	0	0	1
RPS6KB1:S394	RPS6KB1	S394	QTPVDS[+80]PDDSTLSESANQVFLGFTYVAPSVLESVKEK	TRUE	FALSE	unobserved	FALSE	1	0	1	1	1	1	0
RPS6KB1:T444	RPS6KB1	T444	T[+80]PVSPVK	TRUE	FALSE	unobserved	TRUE	1	0	1	1	1	1	0
RPS6KB1:T444	RPS6KB1	T444	T[+80]PVSPVKFSPGDFWGR	TRUE	TRUE	good	TRUE	1	0	1	1	1	1	0
RPS6KB1:T444/S447	RPS6KB1	T444/S447	T[+80]PVS[+80]PVK	TRUE	FALSE	unobserved	TRUE	1	0	1	1	1	1	0
RPS6KB1:T444/S447	RPS6KB1	T444/S447	T[+80]PVS[+80]PVKFSPGDFWGR	TRUE	TRUE	good	TRUE	1	0	1	1	1	1	0
SGK3:T320	SGK3	T320	EGIAISDTTTT[+80]FC[+57]GTPEYLAPEVIR	TRUE	TRUE	outside	TRUE	0	0	0	1	0	0	0
SIRT1:S27	SIRT1	S27	EAASS[+80]PAGEPLR	TRUE	TRUE	good	TRUE	1	0	0	0	0	0	0
SIRT1:S47	SIRT1	S47	RDGPGLERS[+80]PGEPGGAAPER	TRUE	TRUE	good	TRUE	1	0	0	0	0	0	0
SRC:S17	SRC	S17	RRS[+80]LEPAENVHGAGGGAFPASQTPSKPASADGHR	TRUE	FALSE	unobserved	FALSE	0	0	1	0	0	0	0
SRC:Y419	SRC	Y419	LIEDNEY[+80]TARQGAK	TRUE	TRUE	good	TRUE	0	0	1	1	0	1	0
STAT1:Y701	STAT1	Y701	GTGY[+80]IKTELISVSEVHPSR	TRUE	TRUE	good	TRUE	0	0	1	0	0	0	1
STAT1:S727	STAT1	S727	LQTTDNLLPMS[+80]PEEFDEVSR	TRUE	TRUE	good	TRUE	0	0	1	0	0	0	1
STAT3:Y705	STAT3	Y705	YC[+57]RPESQEHPEADPGSAAPY[+80]LK	TRUE	TRUE	good	TRUE	0	0	1	0	0	0	1
STAT3:S727	STAT3	S727	FIC[+57]VTPTTC[+57]SNTIDLPMS[+80]PR	TRUE	FALSE	unobserved	FALSE	0	0	1	0	0	0	1
STAT5B:S690	STAT5B	S690	YYTPVPC[+57]ES[+80]ATAK	TRUE	TRUE	good	TRUE	0	0	1	0	0	0	0
TAB2:S372	TAB2	S372	NQPTVYIAAS[+80]PPNTDELMSR	TRUE	TRUE	good	TRUE	0	0	1	0	0	0	0
TBC1D4:S318	TBC1D4	S318	C[+57]SS[+80]VTGVQR	TRUE	TRUE	good	TRUE	0	0	0	1	0	1	0
TBC1D4:S588	TBC1D4	S588	LGS[+80]VDSFER	TRUE	TRUE	good	TRUE	0	0	0	1	0	1	0
TBC1D4:T642	TBC1D4	T642	AHT[+80]FSHPPSSTK	TRUE	TRUE	good	TRUE	0	0	0	1	0	1	0
TP53:S6	TP53	S6	M[+42]EEPQS[+80]DPSVEPPLSQETFSDLWK	TRUE	TRUE	noisy	TRUE	1	1	1	0	0	1	1
TP53:S15	TP53	S15	M[+42]EEPQSDPSVEPPLS[+80]QETFSDLWK	TRUE	FALSE	noisy	TRUE	0	0	0	0	0	0	0
TP53:S315	TP53	S315	ALPNNTSSS[+80]PQPK	TRUE	TRUE	good	TRUE	1	1	1	0	0	1	1
TP53:S392	TP53	S392	LMFKTEGPDS[+80]D	TRUE	FALSE	unobserved	FALSE	1	1	1	0	0	1	1
TRAF2:S11	TRAF2	S11	A[+42]AASVTPPGS[+80]LELLQPGFSK	TRUE	FALSE	unobserved	FALSE	0	1	0	0	0	0	1
TSC2:S939	TSC2	S939	STS[+80]LNERPK	TRUE	TRUE	good	TRUE	1	0	0	1	1	1	0
TSC2:S1254	TSC2	S1254	SLS[+80]VPAASTAKPPPLPR	TRUE	TRUE	good	TRUE	0	0	0	0	0	0	0
TSC2:S1387	TSC2	S1387	SSS[+80]SPELQTLQDILGDPGDKADVGR	TRUE	TRUE	good	TRUE	1	0	0	1	1	1	0
TSC2:T1462	TSC2	T1462	GYT[+80]ISDSAPSR	TRUE	TRUE	good	TRUE	1	0	0	1	1	1	0
ZAP70:Y319	ZAP70	Y319	ITSPDKPRPMPMDTSVYESPY[+80]SDPEELK	TRUE	TRUE	good	TRUE	0	0	1	0	0	1	0
ZAP70:Y493	ZAP70	Y493	ALGADDSYY[+80]TAR	TRUE	TRUE	good	TRUE	0	0	0	0	0	0	0
