# Supplementary material for: A Multipathway Phosphopeptide Standard for Rapid Phosphoproteomics Assay Development
Source: Mol Cell Proteomics. 2023 Aug 30;22(10):100639. doi: 10.1016/j.mcpro.2023.100639 (PMC10561125; doi:10.1016/j.mcpro.2023.100639)
Supplement: Table S4 — Table of final 138 phosphopeptide targets and associated metadata. [file mmc5.xlsx]

## Sheet: All Targeted Peptides
Peptide Modified Sequence	Isotope Label	Precursor Mz	Precursor Charge
AAS[+80]MDNNSK	light	509.189	2
AAS[+80]MDNNSK	heavy	513.196	2
AAS[+80]MDSSSK	light	482.178	2
AAS[+80]MDSSSK	heavy	486.185	2
AAVSHWQQQSYLDSGIHSGATTTAPS[+80]LSGK	light	1055.83	3
AAVSHWQQQSYLDSGIHSGATTTAPS[+80]LSGK	heavy	1058.5	3
AHT[+80]FSHPPSSTK	light	688.803	2
AHT[+80]FSHPPSSTK	heavy	692.81	2
AHT[+80]FSHPPSSTK	light	459.538	3
AHT[+80]FSHPPSSTK	heavy	462.209	3
AIS[+80]ETEENSDELSGER	light	923.373	2
AIS[+80]ETEENSDELSGER	heavy	928.377	2
AIS[+80]ETEENSDELSGER	light	615.918	3
AIS[+80]ETEENSDELSGER	heavy	619.254	3
ALGADDSYY[+80]TAR	light	691.785	2
ALGADDSYY[+80]TAR	heavy	696.789	2
ALPNNTSSS[+80]PQPK	light	710.827	2
ALPNNTSSS[+80]PQPK	heavy	714.834	2
ALS[+80]RQLSSGVSEIR	light	791.901	2
ALS[+80]RQLSSGVSEIR	heavy	796.905	2
ALS[+80]RQLSSGVSEIR	light	528.27	3
ALS[+80]RQLSSGVSEIR	heavy	531.606	3
AREGS[+80]FESR	light	559.735	2
AREGS[+80]FESR	heavy	564.739	2
ASSDGEGTMSRPAS[+80]VDGSPVSPSTNR	light	877.045	3
ASSDGEGTMSRPAS[+80]VDGSPVSPSTNR	heavy	880.381	3
ASSDGEGTM[+16]SRPAS[+80]VDGSPVSPSTNR	light	882.376	3
ASSDGEGTM[+16]SRPAS[+80]VDGSPVSPSTNR	heavy	885.712	3
AVS[+80]MDNSNKYTK	light	719.308	2
AVS[+80]MDNSNKYTK	heavy	723.315	2
AVS[+80]MDNSNKYTK	light	479.874	3
AVS[+80]MDNSNKYTK	heavy	482.546	3
AYS[+80]FC[+57]GTVEYMAPEVVNRR	light	777.01	3
AYS[+80]FC[+57]GTVEYMAPEVVNRR	heavy	780.346	3
C[+57]SDVSELSSS[+80]PPGPYHQEPYVC[+57]KPEER	light	1072.12	3
C[+57]SDVSELSSS[+80]PPGPYHQEPYVC[+57]KPEER	heavy	1075.46	3
C[+57]SDVSELSSS[+80]PPGPYHQEPYVC[+57]KPEER	light	804.343	4
C[+57]SDVSELSSS[+80]PPGPYHQEPYVC[+57]KPEER	heavy	806.845	4
C[+57]SS[+80]VTGVQR	light	537.226	2
C[+57]SS[+80]VTGVQR	heavy	542.23	2
DIY[+80]ETDYYR	light	659.255	2
DIY[+80]ETDYYR	heavy	664.26	2
DIY[+80]ETDY[+80]YR	light	699.239	2
DIY[+80]ETDY[+80]YR	heavy	704.243	2
EAASS[+80]PAGEPLR	light	632.782	2
EAASS[+80]PAGEPLR	heavy	637.786	2
EAASS[+80]PAGEPLR	light	422.19	3
EAASS[+80]PAGEPLR	heavy	425.527	3
EGIAISDTTTT[+80]FC[+57]GTPEYLAPEVIR	light	941.105	3
EGIAISDTTTT[+80]FC[+57]GTPEYLAPEVIR	heavy	944.441	3
EGIAISDTTTT[+80]FC[+57]GTPEYLAPEVIR	light	706.081	4
EGIAISDTTTT[+80]FC[+57]GTPEYLAPEVIR	heavy	708.583	4
EIGGGEAGAVIGGSAGAS[+80]PPSTLTPDSR	light	864.404	3
EIGGGEAGAVIGGSAGAS[+80]PPSTLTPDSR	heavy	867.74	3
ETTSHNSLTT[+80]PC[+57]YTPYYVAPEVLGPEK	light	1045.47	3
ETTSHNSLTT[+80]PC[+57]YTPYYVAPEVLGPEK	heavy	1048.15	3
ETTSHNSLTT[+80]PC[+57]YTPYYVAPEVLGPEK	light	784.357	4
ETTSHNSLTT[+80]PC[+57]YTPYYVAPEVLGPEK	heavy	786.361	4
FHS[+80]LPFSLTK	light	628.807	2
FHS[+80]LPFSLTK	heavy	632.814	2
FHS[+80]LPFSLTK	light	419.541	3
FHS[+80]LPFSLTK	heavy	422.212	3
FQDLLSEENESTALPQVLAQPS[+80]TSR	light	947.45	3
FQDLLSEENESTALPQVLAQPS[+80]TSR	heavy	950.786	3
FQDLLSEENESTALPQVLAQPS[+80]TSR	light	710.839	4
FQDLLSEENESTALPQVLAQPS[+80]TSR	heavy	713.341	4
GDKQVEY[+80]LDLDLDSGK	light	937.925	2
GDKQVEY[+80]LDLDLDSGK	heavy	941.932	2
GDKQVEY[+80]LDLDLDSGK	light	625.619	3
GDKQVEY[+80]LDLDLDSGK	heavy	628.29	3
GFS[+80]FVATGLMEDDGKPR	light	953.924	2
GFS[+80]FVATGLMEDDGKPR	heavy	958.928	2
GFS[+80]FVATGLMEDDGKPR	light	636.285	3
GFS[+80]FVATGLMEDDGKPR	heavy	639.621	3
GHGQPGADAEKPFY[+80]VNVEFHHER	light	901.07	3
GHGQPGADAEKPFY[+80]VNVEFHHER	heavy	904.406	3
GHGQPGADAEKPFY[+80]VNVEFHHER	light	676.054	4
GHGQPGADAEKPFY[+80]VNVEFHHER	heavy	678.556	4
GHGQPGADAEKPFY[+80]VNVEFHHER	light	541.045	5
GHGQPGADAEKPFY[+80]VNVEFHHER	heavy	543.046	5
GLC[+57]TSPAEHQYFMT[+80]EYVATR	light	814.348	3
GLC[+57]TSPAEHQYFMT[+80]EYVATR	heavy	817.684	3
GPS[+80]WDPFRDWYPHSR	light	991.92	2
GPS[+80]WDPFRDWYPHSR	heavy	996.924	2
GPS[+80]WDPFRDWYPHSR	light	661.616	3
GPS[+80]WDPFRDWYPHSR	heavy	664.952	3
GPS[+80]WDPFRDWYPHSR	light	496.464	4
GPS[+80]WDPFRDWYPHSR	heavy	498.966	4
GTGY[+80]IKTELISVSEVHPSR	light	1077.04	2
GTGY[+80]IKTELISVSEVHPSR	heavy	1082.04	2
GTGY[+80]IKTELISVSEVHPSR	light	718.359	3
GTGY[+80]IKTELISVSEVHPSR	heavy	721.696	3
GTGY[+80]IKTELISVSEVHPSR	light	539.021	4
GTGY[+80]IKTELISVSEVHPSR	heavy	541.523	4
GTPTAENPEY[+80]LGLDVPV	light	926.424	2
GTPTAENPEY[+80]LGLDVPV	heavy	929.431	2
GTYFPAILNPPPS[+80]PATER	light	1004.48	2
GTYFPAILNPPPS[+80]PATER	heavy	1009.49	2
GTYFPAILNPPPS[+80]PATER	light	669.991	3
GTYFPAILNPPPS[+80]PATER	heavy	673.327	3
GYT[+80]ISDSAPSR	light	617.261	2
GYT[+80]ISDSAPSR	heavy	622.265	2
HIQS[+80]NLDFSPVNSASSEENVK	light	794.692	3
HIQS[+80]NLDFSPVNSASSEENVK	heavy	797.363	3
HLLAPGPQDIY[+80]DVPPVR	light	983.993	2
HLLAPGPQDIY[+80]DVPPVR	heavy	988.997	2
HLLAPGPQDIY[+80]DVPPVR	light	656.331	3
HLLAPGPQDIY[+80]DVPPVR	heavy	659.667	3
HLLAPGPQDIY[+80]DVPPVR	light	492.5	4
HLLAPGPQDIY[+80]DVPPVR	heavy	495.002	4
HSS[+80]ETFSSTPSATR	light	787.828	2
HSS[+80]ETFSSTPSATR	heavy	792.832	2
HSS[+80]ETFSSTPSATR	light	525.554	3
HSS[+80]ETFSSTPSATR	heavy	528.89	3
HVS[+80]ISYDIPPTPGNTYQIPR	light	779.042	3
HVS[+80]ISYDIPPTPGNTYQIPR	heavy	782.378	3
IADPEHDHTGFLTEY[+80]VATR	light	751.339	3
IADPEHDHTGFLTEY[+80]VATR	heavy	754.675	3
IADPEHDHTGFLTEY[+80]VATR	light	563.756	4
IADPEHDHTGFLTEY[+80]VATR	heavy	566.258	4
IADPEHDHTGFLT[+80]EYVATR	light	751.339	3
IADPEHDHTGFLT[+80]EYVATR	heavy	754.675	3
IADPEHDHTGFLT[+80]EYVATR	light	563.756	4
IADPEHDHTGFLT[+80]EYVATR	heavy	566.258	4
ITSPDKPRPMPMDTSVYESPY[+80]SDPEELK	light	1097.16	3
ITSPDKPRPMPMDTSVYESPY[+80]SDPEELK	heavy	1099.83	3
ITSPDKPRPMPMDTSVYESPY[+80]SDPEELK	light	823.122	4
ITSPDKPRPMPMDTSVYESPY[+80]SDPEELK	heavy	825.126	4
ITSPDKPRPMPMDTSVYESPY[+80]SDPEELK	light	658.699	5
ITSPDKPRPMPMDTSVYESPY[+80]SDPEELK	heavy	660.302	5
IVIGYQSHADTATKSGS[+80]TTK	light	715.679	3
IVIGYQSHADTATKSGS[+80]TTK	heavy	718.35	3
KFELLPTPPLS[+80]PSRR	light	909.487	2
KFELLPTPPLS[+80]PSRR	heavy	914.491	2
KFELLPTPPLS[+80]PSRR	light	606.661	3
KFELLPTPPLS[+80]PSRR	heavy	609.997	3
KFELLPTPPLS[+80]PSRR	light	455.247	4
KFELLPTPPLS[+80]PSRR	heavy	457.749	4
KGSGDYMPMS[+80]PK	light	689.283	2
KGSGDYMPMS[+80]PK	heavy	693.29	2
KGSGDYMPMS[+80]PK	light	459.857	3
KGSGDYMPMS[+80]PK	heavy	462.529	3
KGSGDYM[+16]PM[+16]S[+80]PK	light	705.277	2
KGSGDYM[+16]PM[+16]S[+80]PK	heavy	709.285	2
KTGTTVPESIHS[+80]FIGDGLVKPEALNKK	light	737.389	4
KTGTTVPESIHS[+80]FIGDGLVKPEALNKK	heavy	739.392	4
KTGTTVPESIHS[+80]FIGDGLVKPEALNKK	light	590.113	5
KTGTTVPESIHS[+80]FIGDGLVKPEALNKK	heavy	591.715	5
LC[+57]DFGISGQLVDS[+80]IAK	light	901.923	2
LC[+57]DFGISGQLVDS[+80]IAK	heavy	905.93	2
LC[+57]DFGISGQLVDS[+80]IAK	light	601.618	3
LC[+57]DFGISGQLVDS[+80]IAK	heavy	604.289	3
LC[+57]DFGISGQLVDSIAKT[+80]R	light	687.334	3
LC[+57]DFGISGQLVDSIAKT[+80]R	heavy	690.67	3
LC[+57]DFGVSGQLIDS[+80]MANSFVGTR	light	818.699	3
LC[+57]DFGVSGQLIDS[+80]MANSFVGTR	heavy	822.035	3
LFQGYS[+80]FVAPSILFK	light	898.955	2
LFQGYS[+80]FVAPSILFK	heavy	902.962	2
LFQGYS[+80]FVAPSILFK	light	599.639	3
LFQGYS[+80]FVAPSILFK	heavy	602.31	3
LGS[+80]VDSFER	light	545.234	2
LGS[+80]VDSFER	heavy	550.238	2
LIEDNEY[+80]TAR	light	652.282	2
LIEDNEY[+80]TAR	heavy	657.286	2
LIEDNEY[+80]TARQGAK	light	844.388	2
LIEDNEY[+80]TARQGAK	heavy	848.395	2
LIEDNEY[+80]TARQGAK	light	563.261	3
LIEDNEY[+80]TARQGAK	heavy	565.932	3
LIIQSSNGHITTTPT[+80]PTQFLC[+57]PK	light	878.771	3
LIIQSSNGHITTTPT[+80]PTQFLC[+57]PK	heavy	881.443	3
LIIQSSNGHITTTPT[+80]PTQFLC[+57]PK	light	659.33	4
LIIQSSNGHITTTPT[+80]PTQFLC[+57]PK	heavy	661.334	4
LIIQSSNGHITTT[+80]PTPTQFLC[+57]PK	light	878.771	3
LIIQSSNGHITTT[+80]PTPTQFLC[+57]PK	heavy	881.443	3
LIIQSSNGHITTT[+80]PTPTQFLC[+57]PK	light	659.33	4
LIIQSSNGHITTT[+80]PTPTQFLC[+57]PK	heavy	661.334	4
LLDDRHDS[+80]GLDSMKDEEYEQMVK	light	945.073	3
LLDDRHDS[+80]GLDSMKDEEYEQMVK	heavy	947.745	3
LLDDRHDS[+80]GLDSMKDEEYEQMVK	light	709.057	4
LLDDRHDS[+80]GLDSMKDEEYEQMVK	heavy	711.06	4
LLDIDETEY[+80]HADGGKVPIK	light	1097.03	2
LLDIDETEY[+80]HADGGKVPIK	heavy	1101.03	2
LLDIDETEY[+80]HADGGKVPIK	light	731.687	3
LLDIDETEY[+80]HADGGKVPIK	heavy	734.359	3
LLDIDETEY[+80]HADGGKVPIK	light	549.017	4
LLDIDETEY[+80]HADGGKVPIK	heavy	551.021	4
LNT[+80]SDFQK	light	516.724	2
LNT[+80]SDFQK	heavy	520.731	2
LQALKEEPQTVPEMPGETPPLS[+80]PIDMESQER	light	1186.22	3
LQALKEEPQTVPEMPGETPPLS[+80]PIDMESQER	heavy	1189.56	3
LQALKEEPQTVPEMPGETPPLS[+80]PIDMESQER	light	889.92	4
LQALKEEPQTVPEMPGETPPLS[+80]PIDMESQER	heavy	892.422	4
LQTTDNLLPMS[+80]PEEFDEVSR	light	801.026	3
LQTTDNLLPMS[+80]PEEFDEVSR	heavy	804.362	3
LRTHS[+80]IESSGK	light	647.811	2
LRTHS[+80]IESSGK	heavy	651.818	2
LRTHS[+80]IESSGK	light	432.21	3
LRTHS[+80]IESSGK	heavy	434.881	3
LSSLRAS[+80]TSKSESSQK	light	888.43	2
LSSLRAS[+80]TSKSESSQK	heavy	892.437	2
LSSLRAS[+80]TSKSESSQK	light	592.623	3
LSSLRAS[+80]TSKSESSQK	heavy	595.294	3
LS[+80]SLRASTSKSESSQK	light	888.43	2
LS[+80]SLRASTSKSESSQK	heavy	892.437	2
LS[+80]SLRASTSKSESSQK	light	592.623	3
LS[+80]SLRASTSKSESSQK	heavy	595.294	3
LVDS[+80]KAK	light	420.715	2
LVDS[+80]KAK	heavy	424.722	2
M[+42]EEPQS[+80]DPSVEPPLSQETFSDLWK	light	966.752	3
M[+42]EEPQS[+80]DPSVEPPLSQETFSDLWK	heavy	969.424	3
MESMEIIEEIQC[+57]QTQQENLSSNSDGIS[+80]PK	light	1135.82	3
MESMEIIEEIQC[+57]QTQQENLSSNSDGIS[+80]PK	heavy	1138.49	3
MESMEIIEEIQC[+57]QTQQENLSSNSDGIS[+80]PK	light	852.119	4
MESMEIIEEIQC[+57]QTQQENLSSNSDGIS[+80]PK	heavy	854.122	4
MHLPSPTDSNFY[+80]R	light	822.847	2
MHLPSPTDSNFY[+80]R	heavy	827.852	2
MHLPSPTDSNFY[+80]R	light	548.901	3
MHLPSPTDSNFY[+80]R	heavy	552.237	3
MMSLS[+80]QSR	light	510.206	2
MMSLS[+80]QSR	heavy	515.21	2
MNILGSQS[+80]PLHPSTLSTVIHR	light	1184.6	2
MNILGSQS[+80]PLHPSTLSTVIHR	heavy	1189.6	2
MNILGSQS[+80]PLHPSTLSTVIHR	light	790.066	3
MNILGSQS[+80]PLHPSTLSTVIHR	heavy	793.402	3
MNILGSQS[+80]PLHPSTLSTVIHR	light	592.802	4
MNILGSQS[+80]PLHPSTLSTVIHR	heavy	595.304	4
MY[+80]VDPSEINPSMPQR	light	922.391	2
MY[+80]VDPSEINPSMPQR	heavy	927.395	2
MY[+80]VDPSEINPSMPQR	light	615.263	3
MY[+80]VDPSEINPSMPQR	heavy	618.599	3
NDSVIVADQTPT[+80]PTR	light	847.393	2
NDSVIVADQTPT[+80]PTR	heavy	852.397	2
NDSVIVADQTPT[+80]PTR	light	565.265	3
NDSVIVADQTPT[+80]PTR	heavy	568.601	3
NDSVIVADQT[+80]PTPTR	light	847.393	2
NDSVIVADQT[+80]PTPTR	heavy	852.397	2
NDSVIVADQT[+80]PTPTR	light	565.265	3
NDSVIVADQT[+80]PTPTR	heavy	568.601	3
NLGYRDS[+80]GYYWEVPPSEVQLLKR	light	950.46	3
NLGYRDS[+80]GYYWEVPPSEVQLLKR	heavy	953.796	3
NLGYRDS[+80]GYYWEVPPSEVQLLKR	light	713.097	4
NLGYRDS[+80]GYYWEVPPSEVQLLKR	heavy	715.599	4
NPGFY[+80]VEANPMPTFK	light	896.394	2
NPGFY[+80]VEANPMPTFK	heavy	900.401	2
NPGFY[+80]VEANPMPTFK	light	597.932	3
NPGFY[+80]VEANPMPTFK	heavy	600.603	3
NQPTVYIAAS[+80]PPNTDELMSR	light	1142.52	2
NQPTVYIAAS[+80]PPNTDELMSR	heavy	1147.52	2
NQPTVYIAAS[+80]PPNTDELMSR	light	762.015	3
NQPTVYIAAS[+80]PPNTDELMSR	heavy	765.351	3
NSDLLTS[+80]PDVGLLK	light	776.387	2
NSDLLTS[+80]PDVGLLK	heavy	780.394	2
NSDLLTS[+80]PDVGLLK	light	517.927	3
NSDLLTS[+80]PDVGLLK	heavy	520.598	3
NYS[+80]VGSRPLKPLSPLR	light	932.496	2
NYS[+80]VGSRPLKPLSPLR	heavy	937.5	2
NYS[+80]VGSRPLKPLSPLR	light	622	3
NYS[+80]VGSRPLKPLSPLR	heavy	625.336	3
NYS[+80]VGSRPLKPLSPLR	light	466.751	4
NYS[+80]VGSRPLKPLSPLR	heavy	469.254	4
QET[+80]VDC[+57]LKK	light	600.77	2
QET[+80]VDC[+57]LKK	heavy	604.777	2
QET[+80]VDC[+57]LKK	light	400.849	3
QET[+80]VDC[+57]LKK	heavy	403.521	3
QET[+80]VEC[+57]LR	light	557.734	2
QET[+80]VEC[+57]LR	heavy	562.738	2
QLS[+80]SGVSEIR	light	578.274	2
QLS[+80]SGVSEIR	heavy	583.278	2
RDGPGLERS[+80]PGEPGGAAPER	light	1042.98	2
RDGPGLERS[+80]PGEPGGAAPER	heavy	1047.98	2
RDGPGLERS[+80]PGEPGGAAPER	light	695.655	3
RDGPGLERS[+80]PGEPGGAAPER	heavy	698.991	3
RDGPGLERS[+80]PGEPGGAAPER	light	521.993	4
RDGPGLERS[+80]PGEPGGAAPER	heavy	524.495	4
RDS[+80]SDDWEIPDGQITVGQR	light	1127.49	2
RDS[+80]SDDWEIPDGQITVGQR	heavy	1132.5	2
RDS[+80]SDDWEIPDGQITVGQR	light	751.997	3
RDS[+80]SDDWEIPDGQITVGQR	heavy	755.333	3
RLS[+80]VELTSSLFR	light	744.385	2
RLS[+80]VELTSSLFR	heavy	749.389	2
RLS[+80]VELTSSLFR	light	496.592	3
RLS[+80]VELTSSLFR	heavy	499.928	3
RPHFPQFS[+80]YSASGTA	light	866.878	2
RPHFPQFS[+80]YSASGTA	heavy	868.884	2
RPHFPQFS[+80]YSASGTA	light	578.254	3
RPHFPQFS[+80]YSASGTA	heavy	579.592	3
RQEELNNQLFLY[+80]DTHQNLR	light	837.731	3
RQEELNNQLFLY[+80]DTHQNLR	heavy	841.067	3
RQEELNNQLFLY[+80]DTHQNLR	light	628.55	4
RQEELNNQLFLY[+80]DTHQNLR	heavy	631.052	4
RTS[+80]MGGTQQQFVEGVR	light	930.925	2
RTS[+80]MGGTQQQFVEGVR	heavy	935.929	2
RTS[+80]MGGTQQQFVEGVR	light	620.952	3
RTS[+80]MGGTQQQFVEGVR	heavy	624.288	3
SDSTNSEDNY[+80]VPMNPGSSTLLAMER	light	932.389	3
SDSTNSEDNY[+80]VPMNPGSSTLLAMER	heavy	935.725	3
SEPIS[+80]PPRDR	light	617.285	2
SEPIS[+80]PPRDR	heavy	622.289	2
SEPIS[+80]PPRDR	light	411.859	3
SEPIS[+80]PPRDR	heavy	415.195	3
SGAQASSTPLS[+80]PTR	light	720.33	2
SGAQASSTPLS[+80]PTR	heavy	725.334	2
SGSPSDNS[+80]GAEEMEVSLAKPK	light	1100.48	2
SGSPSDNS[+80]GAEEMEVSLAKPK	heavy	1104.48	2
SGSPSDNS[+80]GAEEMEVSLAKPK	light	733.987	3
SGSPSDNS[+80]GAEEMEVSLAKPK	heavy	736.659	3
S[+80]HNNFVAILDLPEGEHQYK	light	1146.03	2
S[+80]HNNFVAILDLPEGEHQYK	heavy	1150.04	2
S[+80]HNNFVAILDLPEGEHQYK	light	764.355	3
S[+80]HNNFVAILDLPEGEHQYK	heavy	767.026	3
S[+80]HNNFVAILDLPEGEHQYK	light	573.518	4
S[+80]HNNFVAILDLPEGEHQYK	heavy	575.521	4
SHSESASPSALSSS[+80]PNNLSPTGWSQPK	light	940.754	3
SHSESASPSALSSS[+80]PNNLSPTGWSQPK	heavy	943.425	3
SHSESAS[+80]PSALSSSPNNLSPTGWSQPK	light	940.754	3
SHSESAS[+80]PSALSSSPNNLSPTGWSQPK	heavy	943.425	3
SIDDEITEAKS[+80]GTATPQR	light	999.954	2
SIDDEITEAKS[+80]GTATPQR	heavy	1004.96	2
SIDDEITEAKS[+80]GTATPQR	light	666.972	3
SIDDEITEAKS[+80]GTATPQR	heavy	670.308	3
SLAFEEGS[+80]QSTTISSLSEK	light	1040.97	2
SLAFEEGS[+80]QSTTISSLSEK	heavy	1044.98	2
SLAFEEGS[+80]QSTTISSLSEK	light	694.316	3
SLAFEEGS[+80]QSTTISSLSEK	heavy	696.987	3
SLEATDSAFDNPDY[+80]WHSR	light	1095.94	2
SLEATDSAFDNPDY[+80]WHSR	heavy	1100.95	2
SLEATDSAFDNPDY[+80]WHSR	light	730.964	3
SLEATDSAFDNPDY[+80]WHSR	heavy	734.3	3
S[+80]LGDEGLNR	light	520.724	2
S[+80]LGDEGLNR	heavy	525.728	2
S[+80]LPVSVPVWGFK	light	698.357	2
S[+80]LPVSVPVWGFK	heavy	702.364	2
SLS[+80]APGNLLTK	light	590.802	2
SLS[+80]APGNLLTK	heavy	594.809	2
SLS[+80]VPAASTAKPPPLPR	light	884.971	2
SLS[+80]VPAASTAKPPPLPR	heavy	889.976	2
SLS[+80]VPAASTAKPPPLPR	light	590.317	3
SLS[+80]VPAASTAKPPPLPR	heavy	593.653	3
SLS[+80]VPAASTAKPPPLPR	light	442.989	4
SLS[+80]VPAASTAKPPPLPR	heavy	445.491	4
SRTES[+80]ITATSPASMVGGKPGSFR	light	802.049	3
SRTES[+80]ITATSPASMVGGKPGSFR	heavy	805.385	3
SRTES[+80]ITATSPASMVGGKPGSFR	light	601.789	4
SRTES[+80]ITATSPASMVGGKPGSFR	heavy	604.291	4
S[+80]SEDLSAYASISFQK	light	856.874	2
S[+80]SEDLSAYASISFQK	heavy	860.881	2
SSGSGSSVADERVDY[+80]VVVDQQK	light	1196.54	2
SSGSGSSVADERVDY[+80]VVVDQQK	heavy	1200.54	2
SSGSGSSVADERVDY[+80]VVVDQQK	light	798.027	3
SSGSGSSVADERVDY[+80]VVVDQQK	heavy	800.698	3
SSMS[+80]GLHLVK	light	569.77	2
SSMS[+80]GLHLVK	heavy	573.777	2
SSS[+80]FPYTTK	light	549.231	2
SSS[+80]FPYTTK	heavy	553.238	2
SSS[+80]SPELQTLQDILGDPGDKADVGR	light	889.083	3
SSS[+80]SPELQTLQDILGDPGDKADVGR	heavy	892.419	3
SSS[+80]SPELQTLQDILGDPGDKADVGR	light	667.064	4
SSS[+80]SPELQTLQDILGDPGDKADVGR	heavy	669.566	4
STS[+80]LNERPK	light	556.261	2
STS[+80]LNERPK	heavy	560.268	2
STS[+80]TPNVHMVSTTLPVDSR	light	1054.99	2
STS[+80]TPNVHMVSTTLPVDSR	heavy	1059.99	2
STS[+80]TPNVHMVSTTLPVDSR	light	703.661	3
STS[+80]TPNVHMVSTTLPVDSR	heavy	706.997	3
SVLEDFFTATEGQY[+80]QPQP	light	1068.96	2
SVLEDFFTATEGQY[+80]QPQP	heavy	1071.97	2
SVLEDFFTATEGQY[+80]QPQP	light	712.977	3
SVLEDFFTATEGQY[+80]QPQP	heavy	714.982	3
TAC[+57]TNFMMT[+80]PYVVTR	light	936.398	2
TAC[+57]TNFMMT[+80]PYVVTR	heavy	941.402	2
TAC[+57]TNFMMT[+80]PYVVTR	light	624.601	3
TAC[+57]TNFMMT[+80]PYVVTR	heavy	627.937	3
TAGTSFMMT[+80]PYVVTR	light	871.388	2
TAGTSFMMT[+80]PYVVTR	heavy	876.392	2
TAGTSFMMT[+80]PYVVTR	light	581.261	3
TAGTSFMMT[+80]PYVVTR	heavy	584.597	3
TAS[+80]FSESRADEVAPAK	light	873.391	2
TAS[+80]FSESRADEVAPAK	heavy	877.398	2
TAS[+80]FSESRADEVAPAK	light	582.596	3
TAS[+80]FSESRADEVAPAK	heavy	585.268	3
TDS[+80]YSAGQSVEILDGVELGEPAHK	light	861.393	3
TDS[+80]YSAGQSVEILDGVELGEPAHK	heavy	864.065	3
TDS[+80]YSAGQSVEILDGVELGEPAHK	light	646.297	4
TDS[+80]YSAGQSVEILDGVELGEPAHK	heavy	648.3	4
TESITATSPASMVGGKPGS[+80]FR	light	721.005	3
TESITATSPASMVGGKPGS[+80]FR	heavy	724.341	3
TESITATSPASM[+16]VGGKPGS[+80]FR	light	726.336	3
TESITATSPASM[+16]VGGKPGS[+80]FR	heavy	729.672	3
THAVSVSETDDY[+80]AEIIDEEDTYTMPSTR	light	1085.79	3
THAVSVSETDDY[+80]AEIIDEEDTYTMPSTR	heavy	1089.13	3
THAVSVSETDDY[+80]AEIIDEEDTYTMPSTR	light	814.594	4
THAVSVSETDDY[+80]AEIIDEEDTYTMPSTR	heavy	817.097	4
THFPQFS[+80]YSASIRE	light	583.926	3
THFPQFS[+80]YSASIRE	heavy	585.931	3
TLT[+80]EPSVDFNHSDDFTPISTVQK	light	886.737	3
TLT[+80]EPSVDFNHSDDFTPISTVQK	heavy	889.409	3
T[+80]PKDSPGIPPSAGAHQLFR	light	686.005	3
T[+80]PKDSPGIPPSAGAHQLFR	heavy	689.341	3
T[+80]PKDSPGIPPSAGAHQLFR	light	514.756	4
T[+80]PKDSPGIPPSAGAHQLFR	heavy	517.258	4
T[+80]PVSPVKFSPGDFWGR	light	928.94	2
T[+80]PVSPVKFSPGDFWGR	heavy	933.944	2
T[+80]PVSPVKFSPGDFWGR	light	619.629	3
T[+80]PVSPVKFSPGDFWGR	heavy	622.965	3
T[+80]PVS[+80]PVKFSPGDFWGR	light	968.923	2
T[+80]PVS[+80]PVKFSPGDFWGR	heavy	973.927	2
T[+80]PVS[+80]PVKFSPGDFWGR	light	646.285	3
T[+80]PVS[+80]PVKFSPGDFWGR	heavy	649.621	3
TQS[+80]FSLQER	light	588.258	2
TQS[+80]FSLQER	heavy	593.262	2
TSPLQT[+80]PAAPGAAAGPALSPVPPVVHLTLR	light	989.534	3
TSPLQT[+80]PAAPGAAAGPALSPVPPVVHLTLR	heavy	992.87	3
TSPLQT[+80]PAAPGAAAGPALSPVPPVVHLTLR	light	742.402	4
TSPLQT[+80]PAAPGAAAGPALSPVPPVVHLTLR	heavy	744.904	4
TSPLQT[+80]PAAPGAAAGPALSPVPPVVHLTLR	light	594.123	5
TSPLQT[+80]PAAPGAAAGPALSPVPPVVHLTLR	heavy	596.125	5
TSS[+80]FAEPGGGGGGGGGGPGGSASGPGGTGGGK	light	838.349	3
TSS[+80]FAEPGGGGGGGGGGPGGSASGPGGTGGGK	heavy	841.02	3
TTS[+80]FAESC[+57]KPVQQPSAFGSM[+16]K	light	1192.52	2
TTS[+80]FAESC[+57]KPVQQPSAFGSM[+16]K	heavy	1196.53	2
TTS[+80]FAESC[+57]KPVQQPSAFGSM[+16]K	light	795.348	3
TTS[+80]FAESC[+57]KPVQQPSAFGSM[+16]K	heavy	798.02	3
VGEEEHVY[+80]SFPNK	light	807.845	2
VGEEEHVY[+80]SFPNK	heavy	811.853	2
VGEEEHVY[+80]SFPNK	light	538.899	3
VGEEEHVY[+80]SFPNK	heavy	541.571	3
VIEDNEY[+80]TAR	light	645.274	2
VIEDNEY[+80]TAR	heavy	650.278	2
VLPPEVADGGVVDSGVY[+80]AVPPPAER	light	857.423	3
VLPPEVADGGVVDSGVY[+80]AVPPPAER	heavy	860.759	3
VLPPEVADGGVVDSGVY[+80]AVPPPAER	light	643.319	4
VLPPEVADGGVVDSGVY[+80]AVPPPAER	heavy	645.821	4
VPQT[+80]PLHTSR	light	608.298	2
VPQT[+80]PLHTSR	heavy	613.302	2
VPQT[+80]PLHTSR	light	405.868	3
VPQT[+80]PLHTSR	heavy	409.204	3
VTS[+80]GGVSESPSGFSK	light	753.33	2
VTS[+80]GGVSESPSGFSK	heavy	757.337	2
VY[+80]ENVTGLVK	light	601.297	2
VY[+80]ENVTGLVK	heavy	605.304	2
WPGS[+80]PTSR	light	484.205	2
WPGS[+80]PTSR	heavy	489.209	2
YC[+57]RPESQEHPEADPGSAAPY[+80]LK	light	861.372	3
YC[+57]RPESQEHPEADPGSAAPY[+80]LK	heavy	864.043	3
YC[+57]RPESQEHPEADPGSAAPY[+80]LK	light	646.281	4
YC[+57]RPESQEHPEADPGSAAPY[+80]LK	heavy	648.284	4
YGQFSGLNPGGRPIT[+80]PPR	light	997.486	2
YGQFSGLNPGGRPIT[+80]PPR	heavy	1002.49	2
YGQFSGLNPGGRPIT[+80]PPR	light	665.326	3
YGQFSGLNPGGRPIT[+80]PPR	heavy	668.662	3
YMEDSTY[+80]YK	light	640.233	2
YMEDSTY[+80]YK	heavy	644.24	2
YMS[+80]FTDK	light	486.183	2
YMS[+80]FTDK	heavy	490.19	2
YPRPAS[+80]VPPS[+80]PSLSR	light	885.902	2
YPRPAS[+80]VPPS[+80]PSLSR	heavy	890.907	2
YPRPAS[+80]VPPS[+80]PSLSR	light	590.937	3
YPRPAS[+80]VPPS[+80]PSLSR	heavy	594.273	3
YSSS[+80]QPEPR	light	565.729	2
YSSS[+80]QPEPR	heavy	570.733	2
YVDSEGHLY[+80]TVPIR	light	864.903	2
YVDSEGHLY[+80]TVPIR	heavy	869.907	2
YVDSEGHLY[+80]TVPIR	light	576.938	3
YVDSEGHLY[+80]TVPIR	heavy	580.274	3
YYTPVPC[+57]ES[+80]ATAK	light	783.831	2
YYTPVPC[+57]ES[+80]ATAK	heavy	787.838	2
